# Supplementary material for: Sulfide Generation by Dominant Halanaerobium Microorganisms in Hydraulically Fractured Shales
Source: mSphere. 2017 Jul 5;2(4):e00257-17. doi: 10.1128/mSphereDirect.00257-17 (PMC5497025; doi:10.1128/mSphereDirect.00257-17)
Supplement: TABLE S1 [file sph004172314st3.xlsx]

## Sheet: OTUTable.txt
#OTU ID	W420140711FC	W420140711LW	W420140716	W420140711HT	Day 94	Day 86	Day 98	Day 96	Day 88	Day 112	Day 87	Day 154	Day 302	Day 140	Day 126	Day 175	Day 204
Bacteria;__Firmicutes;__Clostridia;__Halanaerobiales;__Halanaerobiaceae;__Halanaerobium;Other	0	0	0	0	0.889634	0.0270541	0.971689	0.960984	0.391753	0.956914	0.190076	0.991299	0.997998	0.989899	1	1	0.994995
Archaea;__Euryarchaeota;__Methanomicrobia;__Methanosarcinales;__Methanosarcinaceae;Other;Other	0	0	0	0	0.00610366	0	0	0	0	0	0	0	0	0	0	0	0
Archaea;__Euryarchaeota;__Methanomicrobia;__Methanosarcinales;__Methanosarcinaceae;__Methanococcoides;Other	0	0	0	0	0	0	0.00080032	0.00140056	0	0	0	0	0	0	0	0	0
Archaea;__Euryarchaeota;__Methanomicrobia;__Methanosarcinales;__Methanosarcinaceae;__Methanohalophilus;Other	0	0	0	0	0	0	0	0	0	0	0	0	0	0	0	0	0
Archaea;__Euryarchaeota;__Thermococci;__Thermococcales;__Thermococcaceae;__Thermococcus;__uncultured_archaeon	0	0	0	0	0.00640384	0.292585	0.00370148	0.00290116	0.103093	0.00400802	0.102141	0	0	0	0	0	0
Archaea;__Euryarchaeota;__Thermoplasmata;__Thermoplasmatales;__Methanomassiliicoccus;__uncultured_archaeon;Other	0	0	0	0	0	0	0	0	0	0	0	0	0.002002	0	0	0	0
Bacteria;Other;Other;Other;Other;Other;Other	0.0084312	0	0	0	0	0	0	0	0	0	0	0	0	0	0	0	0
Bacteria;__Actinobacteria;__Acidimicrobiia;__Acidimicrobiales;__Acidimicrobiaceae;__CL500-29_marine_group;__uncultured_bacterium	0	0	0.0172589	0	0	0	0	0	0	0	0	0	0	0	0	0	0
Bacteria;__Actinobacteria;__Corynebacteriales;__Mycobacteriaceae;__Mycobacterium;Other;Other	0	0	0	0.00140661	0	0	0	0	0	0	0	0	0	0	0	0	0
Bacteria;__Actinobacteria;__Frankiales;__Sporichthyaceae;Other;Other;Other	0.00732711	0	0.00507614	0	0	0	0	0	0	0	0	0	0	0	0	0	0
Bacteria;__Actinobacteria;__Frankiales;__Sporichthyaceae;__hgcI_clade;Other;Other	0.0256951	0.0671856	0.280203	0.0136642	0	0	0	0	0	0	0	0	0	0	0	0	0
Bacteria;__Actinobacteria;__Frankiales;__Sporichthyaceae;__hgcI_clade;__uncultured_actinobacterium;Other	0.0137509	0	0	0	0	0	0	0	0	0	0	0	0	0	0	0	0
Bacteria;__Actinobacteria;__Frankiales;__Sporichthyaceae;__hgcI_clade;__uncultured_bacterium;Other	0.328817	0.0293656	0.348223	0.163971	0	0	0	0	0	0	0	0	0	0	0	0	0
Bacteria;__Actinobacteria;__Micrococcales;__Microbacteriaceae;Other;Other;Other	0.0347285	0.0167689	0.0385787	0.0221039	0	0	0	0	0	0	0	0	0	0	0	0	0
Bacteria;__Actinobacteria;__Micrococcales;__Microbacteriaceae;__MWH-Ta3;Other;Other	0.0042156	0	0	0	0	0	0	0	0	0	0	0	0	0	0	0	0
Bacteria;__Actinobacteria;__Micrococcales;__Micrococcaceae;__Arthrobacter;__uncultured_bacterium;Other	0	0	0	0.00261228	0	0	0	0	0	0	0	0	0	0	0	0	0
Bacteria;__Armatimonadetes;__Armatimonadia;__Armatimonadales;__Armatimonadaceae;__Armatimonas;__uncultured_bacterium	0.00180668	0	0	0.00200944	0	0	0	0	0	0	0	0	0	0	0	0	0
Bacteria;__Bacteroidetes;__Cytophagia;__Cytophagales;__Cyclobacteriaceae;__uncultured;Other	0	0	0.0243655	0	0	0	0	0	0	0	0	0	0	0	0	0	0
Bacteria;__Bacteroidetes;__Cytophagia;__Cytophagales;__Cyclobacteriaceae;__uncultured;__uncultured_bacterium	0.0160594	0.00475252	0	0.00663117	0	0	0	0	0	0	0	0	0	0	0	0	0
Bacteria;__Bacteroidetes;__Cytophagia;__Cytophagales;__Cytophagaceae;__Leadbetterella;__uncultured_bacterium	0.0014052	0	0	0	0	0	0	0	0	0	0	0	0	0	0	0	0
Bacteria;__Bacteroidetes;__Flavobacteria;__Flavobacteriales;__Cryomorphaceae;__Fluviicola;__uncultured_Flexibacter_sp.	0	0.00336178	0	0.00321511	0	0	0	0	0	0	0	0	0	0	0	0	0
Bacteria;__Bacteroidetes;__Flavobacteria;__Flavobacteriales;__Cryomorphaceae;__Owenweeksia;Other	0	0	0	0.00371747	0	0	0	0	0	0	0	0	0	0	0	0	0
Bacteria;__Bacteroidetes;__Flavobacteria;__Flavobacteriales;__Cryomorphaceae;__Owenweeksia;__uncultured_bacterium	0.00993677	0.00896475	0.0101523	0.0120567	0	0	0	0	0	0	0	0	0	0	0	0	0
Bacteria;__Bacteroidetes;__Flavobacteria;__Flavobacteriales;__Flavobacteriaceae;__Flavobacterium;Other	0.0014052	0	0	0	0	0	0	0	0	0	0	0	0	0	0	0	0
Bacteria;__Bacteroidetes;__Flavobacteria;__Flavobacteriales;__Flavobacteriaceae;__Flavobacterium;__uncultured_bacterium	0	0.00274145	0	0	0	0	0	0	0	0	0	0	0	0	0	0	0
Bacteria;__Bacteroidetes;__Flavobacteria;__Flavobacteriales;__Flavobacteriaceae;__Sufflavibacter;__uncultured_bacterium	0	0.00146077	0	0	0	0	0	0	0	0	0	0	0	0	0	0	0
Bacteria;__Bacteroidetes;__Flavobacteria;__Flavobacteriales;__NS9_marine_group;Other;Other	0	0	0	0.00773636	0	0	0	0	0	0	0	0	0	0	0	0	0
Bacteria;__Bacteroidetes;__Flavobacteria;__Flavobacteriales;__NS9_marine_group;__uncultured_bacterium;Other	0	0.00556295	0	0	0	0	0	0	0	0	0	0	0	0	0	0	0
Bacteria;__Bacteroidetes;__Sphingobacteriia;__Sphingobacteriales;Other;Other;Other	0	0.00439233	0	0	0	0	0	0	0	0	0	0	0	0	0	0	0
Bacteria;__Bacteroidetes;__Sphingobacteriia;__Sphingobacteriales;__Chitinophagaceae;__Ferruginibacter;__uncultured_bacterium	0	0.00483256	0	0	0	0	0	0	0	0	0	0	0	0	0	0	0
Bacteria;__Bacteroidetes;__Sphingobacteriia;__Sphingobacteriales;__Chitinophagaceae;__Sediminibacterium;Other	0.0102379	0.000520276	0.0152284	0.0112529	0	0	0	0	0	0	0	0	0	0	0	0	0
Bacteria;__Bacteroidetes;__Sphingobacteriia;__Sphingobacteriales;__Chitinophagaceae;__Sediminibacterium;__uncultured_bacterium	0.00692563	0.00805427	0	0.00562644	0	0	0	0	0	0	0	0	0	0	0	0	0
Bacteria;__Bacteroidetes;__Sphingobacteriia;__Sphingobacteriales;__Chitinophagaceae;__uncultured;Other	0	0.00237126	0	0	0	0	0	0	0	0	0	0	0	0	0	0	0
Bacteria;__Bacteroidetes;__Sphingobacteriia;__Sphingobacteriales;__Chitinophagaceae;__uncultured;__uncultured_bacterium	0.0111412	0.0058431	0.0162437	0.00964533	0	0	0	0	0	0	0	0	0	0	0	0	0
Bacteria;__Bacteroidetes;__Sphingobacteriia;__Sphingobacteriales;__NS11-12_marine_group;__uncultured_Sphingobacterium_sp.;Other	0	0	0	0.00512408	0	0	0	0	0	0	0	0	0	0	0	0	0
Bacteria;__Bacteroidetes;__Sphingobacteriia;__Sphingobacteriales;__NS11-12_marine_group;__uncultured_bacterium;Other	0.00170631	0.0116362	0	0.0154727	0	0	0	0	0	0	0	0	0	0	0	0	0
Bacteria;__Bacteroidetes;__Sphingobacteriia;__Sphingobacteriales;__Saprospiraceae;__Candidatus_Aquirestis;__uncultured_bacterium	0.00622303	0.0105456	0.0121827	0.0196926	0	0	0	0	0	0	0	0	0	0	0	0	0
Bacteria;__Bacteroidetes;__Sphingobacteriia;__Sphingobacteriales;__Saprospiraceae;__uncultured;__uncultured_bacterium	0.00441634	0.00749397	0	0.0123581	0	0	0	0	0	0	0	0	0	0	0	0	0
Bacteria;__Bacteroidetes;__VC2.1_Bac22;__uncultured_bacterium;Other;Other;Other	0.0117435	0.00474251	0	0	0	0	0	0	0	0	0	0	0	0	0	0	0
Bacteria;__Chloroflexi;__Chloroflexales;__Chloroflexaceae;__Roseiflexus;__uncultured_Roseiflexus_sp.;Other	0	0	0.00609137	0	0	0	0	0	0	0	0	0	0	0	0	0	0
Bacteria;__Chloroflexi;__Chloroflexales;__Chloroflexaceae;__Roseiflexus;__uncultured_bacterium;Other	0.00461708	0.00578307	0	0.00532503	0	0	0	0	0	0	0	0	0	0	0	0	0
Bacteria;__Chloroflexi;__SL56_marine_group;__uncultured_bacterium;Other;Other;Other	0.0181672	0.00720382	0.022335	0.0100472	0	0	0	0	0	0	0	0	0	0	0	0	0
Bacteria;__Cyanobacteria;__Chloroplast;Other;Other;Other;Other	0	0.00204108	0	0.00823872	0	0	0	0	0	0	0	0	0	0	0	0	0
Bacteria;__Cyanobacteria;__Chloroplast;__uncultured_bacterium;Other;Other;Other	0	0.00317168	0	0	0	0	0	0	0	0	0	0	0	0	0	0	0
Bacteria;__Cyanobacteria;__Chloroplast;__uncultured_cyanobacterium;Other;Other;Other	0	0	0	0.00381794	0	0	0	0	0	0	0	0	0	0	0	0	0
Bacteria;__Cyanobacteria;__ML635J-21;__uncultured_bacterium;Other;Other;Other	0.0279032	0.00541287	0.0172589	0.00934392	0	0	0	0	0	0	0	0	0	0	0	0	0
Bacteria;__Cyanobacteria;__SubsectionI;__FamilyI;Other;Other;Other	0.00732711	0.0333077	0.0771574	0.0510399	0	0	0	0	0	0	0	0	0	0	0	0	0
Bacteria;__Cyanobacteria;__SubsectionI;__FamilyI;__Prochlorococcus;Other;Other	0	0	0	0.0201949	0	0	0	0	0	0	0	0	0	0	0	0	0
Bacteria;__Cyanobacteria;__SubsectionI;__FamilyI;__Prochlorococcus;__uncultured_bacterium;Other	0	0.0174092	0	0.0444087	0	0	0	0	0	0	0	0	0	0	0	0	0
Bacteria;__Cyanobacteria;__SubsectionI;__FamilyI;__Synechococcus;__uncultured_bacterium;Other	0.0049182	0	0	0	0	0	0	0	0	0	0	0	0	0	0	0	0
Bacteria;__Cyanobacteria;__SubsectionI;__FamilyI;__uncultured_bacterium;Other;Other	0.0115427	0.0556595	0	0.0242138	0	0	0	0	0	0	0	0	0	0	0	0	0
Bacteria;__Deferribacteres;__Deferribacterales;__Deferribacteraceae;__Flexistipes;__uncultured_bacterium;Other	0	0	0	0	0.0393236	0	0.0105042	0.0211084	0	0	0	0	0	0	0	0	0
Bacteria;__Fibrobacteres;__Fibrobacteria;__Fibrobacterales;__Fibrobacteraceae;__uncultured;__uncultured_bacterium	0	0	0	0	0	0	0	0	0	0	0	0	0	0	0	0	0
Bacteria;__Firmicutes;__Clostridia;__Clostridiales;__Family_Incertae_Sedis;__Dethiosulfatibacter;__uncultured_bacterium	0	0	0	0	0.0005003	0	0.00020008	0.00040016	0	0	0	0	0	0	0	0	0
Bacteria;__Firmicutes;__Clostridia;__Halanaerobiales;__Halobacteroidaceae;__Selenihalanaerobacter;__Halobacteroidaceae_bacterium_Z7100	0	0	0	0	0	0	0	0	0	0	0	0	0	0.010101	0	0	0
Bacteria;__Firmicutes;__Clostridia;__Thermoanaerobacterales;__Thermoanaerobacteraceae;__Thermoanaerobacter;Other	0	0	0	0	0.0178107	0.351703	0.00240096	0.00230092	0.195876	0.0200401	0.269508	0	0	0	0	0	0
Bacteria;__Firmicutes;__Erysipelotrichi;__Erysipelotrichales;__Erysipelotrichaceae;__uncultured;__uncultured_bacterium	0	0.00469249	0	0.00622928	0	0	0	0	0	0	0	0	0	0	0	0	0
Bacteria;__Planctomycetes;__Phycisphaerae;__Phycisphaerales;__Phycisphaeraceae;Other;Other	0	0	0.00812183	0.00673164	0	0	0	0	0	0	0	0	0	0	0	0	0
Bacteria;__Planctomycetes;__Phycisphaerae;__Phycisphaerales;__Phycisphaeraceae;__CL500-3;__uncultured_bacterium	0.00331226	0.00762404	0.0111675	0	0	0	0	0	0	0	0	0	0	0	0	0	0
Bacteria;__Planctomycetes;__Phycisphaerae;__Phycisphaerales;__Phycisphaeraceae;__Urania-1B-19_marine_sediment_group;__uncultured_bacterium	0	0.00494262	0	0	0	0	0	0	0	0	0	0	0	0	0	0	0
Bacteria;__Planctomycetes;__Planctomycetacia;__Planctomycetales;__Planctomycetaceae;__Pirellula;__uncultured_bacterium	0	0.00300159	0	0.00291369	0	0	0	0	0	0	0	0	0	0	0	0	0
Bacteria;__Proteobacteria;__Alphaproteobacteria;__Caulobacterales;__Caulobacteraceae;Other;Other	0	9e-05	0	0	0	0	0	0	0	0	0	0	0	0	0	0	0
Bacteria;__Proteobacteria;__Alphaproteobacteria;__Caulobacterales;__Caulobacteraceae;__Phenylobacterium;Other	0	0.00562298	0	0	0	0	0	0	0	0	0	0	0	0	0	0	0
Bacteria;__Proteobacteria;__Alphaproteobacteria;__Caulobacterales;__Hyphomonadaceae;__Hyphomonas;__uncultured_bacterium	0.00260966	0.00190101	0	0	0	0	0	0	0	0	0	0	0	0	0	0	0
Bacteria;__Proteobacteria;__Alphaproteobacteria;__Rhodospirillales;__Acetobacteraceae;__Roseomonas;__uncultured_bacterium	0.0077286	0.00498264	0	0.00562644	0	0	0	0	0	0	0	0	0	0	0	0	0
Bacteria;__Proteobacteria;__Alphaproteobacteria;__Rhodospirillales;__Rhodospirillaceae;__Azospirillum;Other	0.00792934	0	0	0	0	0	0	0	0	0	0	0	0	0	0	0	0
Bacteria;__Proteobacteria;__Alphaproteobacteria;__Rhodospirillales;__Rhodospirillaceae;__Novispirillum;Other	0.00692563	0	0.00812183	0	0	0	0	0	0	0	0	0	0	0	0	0	0
Bacteria;__Proteobacteria;__Alphaproteobacteria;__SAR11_clade;__LD12_freshwater_group;__uncultured_bacterium;Other	0.0146542	0.133501	0	0.28082	0	0	0	0	0	0	0	0	0	0	0	0	0
Bacteria;__Proteobacteria;__Alphaproteobacteria;__Sphingomonadales;__Sphingomonadaceae;__Sphingomonas;Other	0.00511894	0	0	0	0	0	0	0	0	0	0	0	0	0	0	0	0
Bacteria;__Proteobacteria;__Betaproteobacteria;Other;Other;Other;Other	0	0	0	0.00793731	0	0	0	0	0	0	0	0	0	0	0	0	0
Bacteria;__Proteobacteria;__Betaproteobacteria;__Burkholderiales;Other;Other;Other	0	0	0	0.00743494	0	0	0	0	0	0	0	0	0	0	0	0	0
Bacteria;__Proteobacteria;__Betaproteobacteria;__Burkholderiales;__Alcaligenaceae;__MWH-UniP1_aquatic_group;Other	0.0271003	0.0387205	0.0406091	0	0	0	0	0	0	0	0	0	0	0	0	0	0
Bacteria;__Proteobacteria;__Betaproteobacteria;__Burkholderiales;__Alcaligenaceae;__MWH-UniP1_aquatic_group;__uncultured_bacterium	0	0.00827439	0	0	0	0	0	0	0	0	0	0	0	0	0	0	0
Bacteria;__Proteobacteria;__Betaproteobacteria;__Burkholderiales;__Alcaligenaceae;__MWH-UniP1_aquatic_group;__uncultured_beta_proteobacterium	0	0	0	0.0394856	0	0	0	0	0	0	0	0	0	0	0	0	0
Bacteria;__Proteobacteria;__Betaproteobacteria;__Burkholderiales;__Burkholderiaceae;__Polynucleobacter;__uncultured_bacterium	0	0.00544288	0	0.00914297	0	0	0	0	0	0	0	0	0	0	0	0	0
Bacteria;__Proteobacteria;__Betaproteobacteria;__Burkholderiales;__Comamonadaceae;Other;Other	0.0230854	0	0	0	0	0	0	0	0	0	0	0	0	0	0	0	0
Bacteria;__Proteobacteria;__Betaproteobacteria;__Burkholderiales;__Comamonadaceae;__Limnohabitans;__uncultured_bacterium	0.0164609	0	0	0	0	0	0	0	0	0	0	0	0	0	0	0	0
Bacteria;__Proteobacteria;__Betaproteobacteria;__Burkholderiales;__Comamonadaceae;__Simplicispira;Other	0.00802971	0	0	0	0	0	0	0	0	0	0	0	0	0	0	0	0
Bacteria;__Proteobacteria;__Betaproteobacteria;__Burkholderiales;__Comamonadaceae;__Variovorax;__uncultured_bacterium	0.0275018	0	0	0	0	0	0	0	0	0	0	0	0	0	0	0	0
Bacteria;__Proteobacteria;__Betaproteobacteria;__Burkholderiales;__Comamonadaceae;__uncultured;__uncultured_bacterium	0.00552043	0.00504267	0	0.00472219	0	0	0	0	0	0	0	0	0	0	0	0	0
Bacteria;__Proteobacteria;__Betaproteobacteria;__Hydrogenophilales;__Hydrogenophilaceae;__Thiobacillus;Other	0	0.00222118	0	0	0	0	0	0	0	0	0	0	0	0	0	0	0
Bacteria;__Proteobacteria;__Betaproteobacteria;__Methylophilales;__Methylophilaceae;__OM43_clade;Other	0	0.00202107	0	0.00261228	0	0	0	0	0	0	0	0	0	0	0	0	0
Bacteria;__Proteobacteria;__Betaproteobacteria;__Methylophilales;__Methylophilaceae;__OM43_clade;__uncultured_Methylophilaceae_bacterium	0	0	0.00304568	0	0	0	0	0	0	0	0	0	0	0	0	0	0
Bacteria;__Proteobacteria;__Betaproteobacteria;__Methylophilales;__Methylophilaceae;__OM43_clade;__uncultured_bacterium	0	0	0	0.00221039	0	0	0	0	0	0	0	0	0	0	0	0	0
Bacteria;__Proteobacteria;__Betaproteobacteria;__Neisseriales;__Neisseriaceae;Other;Other	0.0243902	0	0.00812183	0	0	0	0	0	0	0	0	0	0	0	0	0	0
Bacteria;__Proteobacteria;__Betaproteobacteria;__Rhodocyclales;__Rhodocyclaceae;Other;Other	0.0109405	0	0	0	0	0	0	0	0	0	0	0	0	0	0	0	0
Bacteria;__Proteobacteria;__Betaproteobacteria;__Rhodocyclales;__Rhodocyclaceae;__Propionivibrio;__uncultured_bacterium	0.00501857	0	0	0	0	0	0	0	0	0	0	0	0	0	0	0	0
Bacteria;__Proteobacteria;__Deltaproteobacteria;__Bdellovibrionales;__Bacteriovoracaceae;__Peredibacter;Other	0	0.00514273	0	0.00492314	0	0	0	0	0	0	0	0	0	0	0	0	0
Bacteria;__Proteobacteria;__Deltaproteobacteria;__Bdellovibrionales;__Bdellovibrionaceae;__OM27_clade;__uncultured_bacterium	0	0.00413219	0	0.00502361	0	0	0	0	0	0	0	0	0	0	0	0	0
Bacteria;__Proteobacteria;__Deltaproteobacteria;__Myxococcales;__0319-6G20;__uncultured_bacterium;Other	0	0.00663352	0	0.00743494	0	0	0	0	0	0	0	0	0	0	0	0	0
Bacteria;__Proteobacteria;__Epsilonproteobacteria;__Campylobacterales;__Campylobacteraceae;__Arcobacter;Other	0	0	0	0	0.00020012	0	0.00440176	0.00080032	0	0	0	0	0	0	0	0	0
Bacteria;__Proteobacteria;__Gammaproteobacteria;__Chromatiales;__Chromatiaceae;__Rheinheimera;Other	0	0	0	0.00120567	0	0	0	0	0	0	0	0	0	0	0	0	0
Bacteria;__Proteobacteria;__Gammaproteobacteria;__Pseudomonadales;__Moraxellaceae;__Acinetobacter;Other	0.0119442	0	0	0	0	0	0	0	0	0	0	0	0	0	0	0	0
Bacteria;__Proteobacteria;__Gammaproteobacteria;__Pseudomonadales;__Pseudomonadaceae;__Pseudomonas;Other	0.153267	0	0	0	0	0	0	0	0	0	0	0	0	0	0	0	0
Bacteria;__Thermotogae;__Thermotogales;__Thermotogaceae;__Geotoga;Other;Other	0	0	0	0	0.0136082	0	0.002501	0.00470188	0	0	0	0.00060006	0	0	0	0	0
Bacteria;__Thermotogae;__Thermotogales;__Thermotogaceae;__Geotoga;__uncultured_organism;Other	0	0	0	0	0	0.00501002	0	0	0	0	0	0	0	0	0	0	0
Bacteria;__Thermotogae;__Thermotogales;__Thermotogaceae;__Thermotoga;__uncultured_bacterium;Other	0	0	0	0	0.0264159	0.323647	0.00380152	0.00540216	0.309278	0.0180361	0.401661	0	0	0	0	0	0
Bacteria;__Verrucomicrobia;__Candidatus_Methylacidiphilum;Other;Other;Other;Other	0	0.00601319	0	0	0	0	0	0	0	0	0	0	0	0	0	0	0
Bacteria;__Verrucomicrobia;__Candidatus_Methylacidiphilum;__uncultured_bacterium;Other;Other;Other	0	0	0	0.0106501	0	0	0	0	0	0	0	0	0	0	0	0	0
Bacteria;__Verrucomicrobia;__OPB35_soil_group;__uncultured_bacterium;Other;Other;Other	0.00331226	0.00371197	0.00507614	0.00371747	0	0	0	0	0	0	0	0	0	0	0	0	0
Eukaryota;__Cryptophyceae;__Cryptomonadales;__Cryptomonas;Other;Other;Other	0.00371374	0.00143076	0	0	0	0	0	0	0	0	0	0	0	0	0	0	0
Eukaryota;__Cryptophyceae;__Cryptomonadales;__Cryptomonas;__uncultured_freshwater_eukaryote;Other;Other	0	0	0	0.00462172	0	0	0	0	0	0	0	0	0	0	0	0	0
Eukaryota;__Haptophyta;__Prymnesiophyceae;__Prymnesiales;__Chrysochromulina;Other;Other	0	0.00430228	0	0.00713353	0	0	0	0	0	0	0	0	0	0	0	0	0
Eukaryota;__Opisthokonta;__Fungi;__Ascomycota;__Pezizomycotina;__Sordariomycetes;Other	0	0	0	0	0	0	0	0	0	0.001002	0	0	0	0	0	0	0
Eukaryota;__Opisthokonta;__Fungi;__Basal_fungi;__Chytridiomycota;Other;Other	0	0.011286	0.0142132	0.018085	0	0	0	0	0	0	0	0	0	0	0	0	0
Eukaryota;__Opisthokonta;__Metazoa;__Arthropoda;__Crustacea;__Maxillopoda;Other	0	0	0.00406091	0	0	0	0	0	0	0	0	0	0	0	0	0	0
Eukaryota;__Opisthokonta;__Metazoa;__Rotifera;__Family_Incertae_Sedis;Other;Other	0	0	0	0.00120567	0	0	0	0	0	0	0	0	0	0	0	0	0
Eukaryota;__SAR;__Alveolata;__Dinoflagellata;__Dinophyceae;Other;Other	0	0	0	0.00231086	0	0	0	0	0	0	0	0	0	0	0	0	0
Eukaryota;__SAR;__Alveolata;__Dinoflagellata;__Dinophyceae;__Gymnodiniphycidae;Other	0.00230854	0	0	0	0	0	0	0	0	0	0	0	0	0	0	0	0
Eukaryota;__SAR;__Alveolata;__Dinoflagellata;__Dinophyceae;__Gymnodiniphycidae;__Suessiaceae	0	0.00134071	0	0	0	0	0	0	0	0	0	0	0	0	0	0	0
Eukaryota;__SAR;__Alveolata;__Dinoflagellata;__Dinophyceae;__Peridiniphycidae;__Gonyaulacales	0	0	0	0.00612881	0	0	0	0	0	0	0	0	0	0	0	0	0
Eukaryota;__SAR;__Alveolata;__Dinoflagellata;__Dinophyceae;__Peridiniphycidae;__Peridiniales	0.00240891	0	0	0	0	0	0	0	0	0	0	0	0	0	0	0	0
Eukaryota;__SAR;__Alveolata;__Protalveolata;__Perkinsidae;__A31;__uncultured_marine_eukaryote	0.00120446	0.00367195	0	0.00622928	0	0	0	0	0	0	0	0	0	0	0	0	0
Eukaryota;__SAR;__Stramenopiles;__Chrysophyceae;__Ochromonadales;Other;Other	0.00100371	0	0	0.00753542	0	0	0	0	0	0	0	0	0	0	0	0	0
Eukaryota;__SAR;__Stramenopiles;__Chrysophyceae;__Ochromonadales;__Ochromonas;Other	0	0.00297158	0	0	0	0	0	0	0	0	0	0	0	0	0	0	0
Eukaryota;__SAR;__Stramenopiles;__Chrysophyceae;__Ochromonadales;__Paraphysomonas;Other	0	0	0	0.00391842	0	0	0	0	0	0	0	0	0	0	0	0	0
Eukaryota;__SAR;__Stramenopiles;__MAST-12;__uncultured_stramenopile;Other;Other	0	0.00101054	0	0.00261228	0	0	0	0	0	0	0	0	0	0	0	0	0
Unassigned;Other;Other;Other;Other;Other;Other	0.044063	0.389687	0.0071066	0.0364714	0	0	0	0	0	0	0.0366146	0.00810081	0	0	0	0	0.005005
