# Supplementary material for: Sulfide Generation by Dominant Halanaerobium Microorganisms in Hydraulically Fractured Shales
Source: mSphere. 2017 Jul 5;2(4):e00257-17. doi: 10.1128/mSphereDirect.00257-17 (PMC5497025; doi:10.1128/mSphereDirect.00257-17)
Supplement: TABLE S2 [file sph004172314st4.xlsx]

## Sheet: Table S2
Halanaerobium
Thermoanaerobacter
Fuchsiella
Query	subject	%id	alignment length	mismatches	gap	query start	query end	subject start	subject end	E-value	bit score	Coverage	Sample
Ga0073283_11116_Rhodanese-related_sulfurtransferase1	W4_20150514_scaffold_87_1	100	126	0	0	176	301	1	126	3e-88	260	2021.69	Day 302
Ga0073283_11916_anaerobic_sulfite_reductase_subunit_A	W4_20150514_scaffold_700_2	79.94	309	59	1	1	309	1	306	0	518	4.47267
Ga0073283_11915_anaerobic_sulfite_reductase_subunit_B	W4_20150514_scaffold_657_2	85.66	272	39	0	1	272	1	272	2e-179	497	5.45548
Ga0073283_11914_anaerobic_sulfite_reductase_subunit_C	W4_20150514_scaffold_657_1	89.88	326	33	0	1	326	1	326	0	625	5.45548
Ga0073283_11916_anaerobic_sulfite_reductase_subunit_A	W4_20150514_scaffold_56_13	100	343	0	0	1	343	1	343	0	702	1750.38
Ga0073283_11915_anaerobic_sulfite_reductase_subunit_B	W4_20150514_scaffold_56_12	100	272	0	0	1	272	1	272	0	561	1750.38
Ga0073283_11914_anaerobic_sulfite_reductase_subunit_C	W4_20150514_scaffold_56_11	100	326	0	0	1	326	1	326	0	672	1750.38
WP_078683347.1_adenylylsulfate_reductase_[Desulfovibrio_bizertensis]	W4_20150514_scaffold_172_5	38.07	570	328	11	23	586	4	554	4e-122	374	2145.92
Ga0073283_10645_Rhodanese-related_sulfurtransferase2	W4_20150514_scaffold_163_6	100	115	0	0	1	115	1	115	2e-77	225	1436.81
Ga0073283_11116_Rhodanese-related_sulfurtransferase1	W4_20150514_scaffold_142_8	100	177	0	0	1	177	1	177	2e-127	362	1645.48
Ga0073283_11115_thiosulfate/3-mercaptopyruvate	W4_20150514_scaffold_142_7	99.67	307	1	0	1	307	1	307	0	625	1645.48
Ga0073283_11115_thiosulfate/3-mercaptopyruvate	W4_20150205_scaffold_95_13	99.67	307	1	0	1	307	1	307	0	625	1396.78	Day 204
Ga0073283_11116_Rhodanese-related_sulfurtransferase1	W4_20150205_scaffold_95_11	100	114	0	0	188	301	1	114	5e-79	237	1396.78
Ga0073283_11916_anaerobic_sulfite_reductase_subunit_A	W4_20150205_scaffold_55_14	100	343	0	0	1	343	1	343	0	702	1129.72
Ga0073283_11915_anaerobic_sulfite_reductase_subunit_B	W4_20150205_scaffold_55_13	100	272	0	0	1	272	1	272	0	561	1129.72
Ga0073283_11914_anaerobic_sulfite_reductase_subunit_C	W4_20150205_scaffold_55_12	100	326	0	0	1	326	1	326	0	672	1129.72
Ga0073283_10645_Rhodanese-related_sulfurtransferase2	W4_20150205_scaffold_40_22	100	115	0	0	1	115	1	115	3e-77	225	986.775
WP_078683347.1_adenylylsulfate_reductase_[Desulfovibrio_bizertensis]	W4_20150205_scaffold_356_7	39.73	516	295	6	62	576	1	501	2e-123	376	6.83868
WP_078683347.1_adenylylsulfate_reductase_[Desulfovibrio_bizertensis]	W4_20150205_scaffold_208_5	38.07	570	328	11	23	586	4	554	6e-122	374	1546.57
Ga0073283_11915_anaerobic_sulfite_reductase_subunit_B	W4_20150205_scaffold_1694_2	81.75	126	23	0	1	126	1	126	1e-72	220	5.56478
Ga0073283_11916_anaerobic_sulfite_reductase_subunit_A	W4_20150205_scaffold_1694_1	83.81	278	42	1	66	343	1	275	2e-175	489	5.56478
Ga0073283_11915_anaerobic_sulfite_reductase_subunit_B	W4_20150205_scaffold_1527_2	89.33	150	16	0	123	272	1	150	2e-99	289	7.38255
Ga0073283_11914_anaerobic_sulfite_reductase_subunit_C	W4_20150205_scaffold_1527_1	89.97	289	29	0	1	289	1	289	0	555	7.38255
Ga0073283_11916_anaerobic_sulfite_reductase_subunit_A	W4_20150205_scaffold_1235_1	79.39	131	27	0	1	131	1	131	3e-70	216	82.0024
Ga0073283_11914_anaerobic_sulfite_reductase_subunit_C	W4_20150107_scaffold_48_12	100	326	0	0	1	326	1	326	0	672	1139.76	Day 175
Ga0073283_11915_anaerobic_sulfite_reductase_subunit_B	W4_20150107_scaffold_48_11	100	272	0	0	1	272	1	272	0	561	1139.76
Ga0073283_11916_anaerobic_sulfite_reductase_subunit_A	W4_20150107_scaffold_48_10	100	343	0	0	1	343	1	343	0	702	1139.76
WP_078683347.1_adenylylsulfate_reductase_[Desulfovibrio_bizertensis]	W4_20150107_scaffold_250_6	38.07	570	328	11	23	586	4	554	5e-122	374	2205.08
Ga0073283_11914_anaerobic_sulfite_reductase_subunit_C	W4_20150107_scaffold_181_6	89.88	326	33	0	1	326	1	326	0	625	129.359
Ga0073283_11915_anaerobic_sulfite_reductase_subunit_B	W4_20150107_scaffold_181_5	85.66	272	39	0	1	272	1	272	2e-179	497	129.359
Ga0073283_11916_anaerobic_sulfite_reductase_subunit_A	W4_20150107_scaffold_181_4	81.05	343	62	1	1	343	1	340	0	583	129.359
Ga0073283_10645_Rhodanese-related_sulfurtransferase2	W4_20150107_scaffold_177_4	100	115	0	0	1	115	1	115	3e-77	225	1793.61
Ga0073283_11115_thiosulfate/3-mercaptopyruvate	W4_20150107_scaffold_124_27	99.67	307	1	0	1	307	1	307	0	625	2156.61
Ga0073283_11116_Rhodanese-related_sulfurtransferase1	W4_20150107_scaffold_124_26	100	301	0	0	1	301	1	301	0	615	2156.61
Ga0073283_10645_Rhodanese-related_sulfurtransferase2	W4_20141217_scaffold_432_3	100	115	0	0	1	115	1	115	4e-77	225	1482.89	Day 154
WP_078683347.1_adenylylsulfate_reductase_[Desulfovibrio_bizertensis]	W4_20141217_scaffold_36_34	40.46	561	316	7	19	576	4	549	4e-131	397	16.2736
WP_078683347.1_adenylylsulfate_reductase_[Desulfovibrio_bizertensis]	W4_20141217_scaffold_269_5	38.07	570	328	11	23	586	4	554	6e-122	374	2925.92
Ga0073283_11914_anaerobic_sulfite_reductase_subunit_C	W4_20141217_scaffold_113_5	100	326	0	0	1	326	1	326	0	672	716.729
Ga0073283_11915_anaerobic_sulfite_reductase_subunit_B	W4_20141217_scaffold_113_4	100	272	0	0	1	272	1	272	0	561	716.729
Ga0073283_11916_anaerobic_sulfite_reductase_subunit_A	W4_20141217_scaffold_113_3	100	343	0	0	1	343	1	343	0	702	716.729
Ga0073283_11116_Rhodanese-related_sulfurtransferase1	W4_20141217_scaffold_102_8	100	301	0	0	1	301	1	301	0	615	1245.09
Ga0073283_11115_thiosulfate/3-mercaptopyruvate	W4_20141217_scaffold_102_7	99.67	307	1	0	1	307	1	307	0	625	1245.09
WP_078683347.1_adenylylsulfate_reductase_[Desulfovibrio_bizertensis]	W4_20141203_scaffold_34_38	40.46	561	316	7	19	576	4	549	3e-131	397	22.8399	Day 140
WP_078683347.1_adenylylsulfate_reductase_[Desulfovibrio_bizertensis]	W4_20141203_scaffold_255_3	38.07	570	328	11	23	586	4	554	6e-122	374	3120.2
Ga0073283_10645_Rhodanese-related_sulfurtransferase2	W4_20141203_scaffold_169_7	100	115	0	0	1	115	1	115	4e-77	225	1396.17
Ga0073283_11916_anaerobic_sulfite_reductase_subunit_A	W4_20141203_scaffold_124_13	100	343	0	0	1	343	1	343	0	702	997.683
Ga0073283_11915_anaerobic_sulfite_reductase_subunit_B	W4_20141203_scaffold_124_12	100	272	0	0	1	272	1	272	0	561	997.683
Ga0073283_11914_anaerobic_sulfite_reductase_subunit_C	W4_20141203_scaffold_124_11	100	326	0	0	1	326	1	326	0	672	997.683
Ga0073283_11115_thiosulfate/3-mercaptopyruvate	W4_20141203_scaffold_106_8	100	307	0	0	1	307	1	307	0	627	1063.56
Ga0073283_11116_Rhodanese-related_sulfurtransferase1	W4_20141203_scaffold_106_7	100	301	0	0	1	301	1	301	0	615	1063.56
Ga0073283_11916_anaerobic_sulfite_reductase_subunit_A	W4_20141119_scaffold_69_12	100	343	0	0	1	343	1	343	0	702	442.776	Day 126
Ga0073283_11915_anaerobic_sulfite_reductase_subunit_B	W4_20141119_scaffold_69_11	100	272	0	0	1	272	1	272	0	561	442.776
Ga0073283_11914_anaerobic_sulfite_reductase_subunit_C	W4_20141119_scaffold_69_10	100	326	0	0	1	326	1	326	0	672	442.776
Ga0073283_11115_thiosulfate/3-mercaptopyruvate	W4_20141119_scaffold_56_8	100	307	0	0	1	307	1	307	0	627	441.257
Ga0073283_11116_Rhodanese-related_sulfurtransferase1	W4_20141119_scaffold_56_7	100	301	0	0	1	301	1	301	0	615	441.257
Ga0073283_10645_Rhodanese-related_sulfurtransferase2	W4_20141119_scaffold_42_27	100	115	0	0	1	115	1	115	3e-77	225	1907.67
WP_078683347.1_adenylylsulfate_reductase_[Desulfovibrio_bizertensis]	W4_20141119_scaffold_194_4	38.07	570	328	11	23	586	4	554	5e-122	374	2482.28
Ga0073283_11915_anaerobic_sulfite_reductase_subunit_B	W4_20141105_scaffold_761_3	100	272	0	0	1	272	1	272	0	561	6.68137	Day 112
Ga0073283_11916_anaerobic_sulfite_reductase_subunit_A	W4_20141105_scaffold_761_2	100	343	0	0	1	343	1	343	0	702	6.68137
Ga0073283_10645_Rhodanese-related_sulfurtransferase2	W4_20141105_scaffold_5_28	100	115	0	0	1	115	1	115	5e-77	225	1249.62
Ga0073283_11914_anaerobic_sulfite_reductase_subunit_C	W4_20141105_scaffold_248_5	64.06	320	114	1	1	320	3	321	5e-160	452	5.7539
Ga0073283_11915_anaerobic_sulfite_reductase_subunit_B	W4_20141105_scaffold_248_4	54.96	262	118	0	11	272	3	264	7e-110	320	5.7539
Ga0073283_11916_anaerobic_sulfite_reductase_subunit_A	W4_20141105_scaffold_248_3	52.91	344	152	3	1	341	1	337	4e-131	380	5.7539
WP_078683347.1_adenylylsulfate_reductase_[Desulfovibrio_bizertensis]	W4_20141105_scaffold_143_16	38.07	570	328	11	23	586	4	554	9e-122	374	2146.37
Ga0073283_11115_thiosulfate/3-mercaptopyruvate	W4_20141105_scaffold_1243_2	100	274	0	0	34	307	1	274	0	560	8.91041
Ga0073283_11116_Rhodanese-related_sulfurtransferase1	W4_20141105_scaffold_1243_1	100	301	0	0	1	301	1	301	0	615	8.91041
Ga0073283_11115_thiosulfate/3-mercaptopyruvate	W4_20141022_scaffold_942_5	99.67	307	1	0	1	307	1	307	0	625	146.083	Day 98
Ga0073283_11116_Rhodanese-related_sulfurtransferase1	W4_20141022_scaffold_942_4	100	301	0	0	1	301	1	301	0	615	146.083
Ga0073283_11916_anaerobic_sulfite_reductase_subunit_A	W4_20141022_scaffold_240_12	100	343	0	0	1	343	1	343	0	702	115.39
Ga0073283_11915_anaerobic_sulfite_reductase_subunit_B	W4_20141022_scaffold_240_11	100	272	0	0	1	272	1	272	0	561	115.39
Ga0073283_11914_anaerobic_sulfite_reductase_subunit_C	W4_20141022_scaffold_240_10	100	326	0	0	1	326	1	326	0	672	115.39
Ga0073283_10645_Rhodanese-related_sulfurtransferase2	W4_20141022_scaffold_207_21	100	115	0	0	1	115	1	115	1e-76	225	116.242
Ga0073283_11916_anaerobic_sulfite_reductase_subunit_A	W4_20141022_scaffold_2016_3	82.89	304	49	1	40	343	1	301	0	529	7.37066
Ga0073283_11915_anaerobic_sulfite_reductase_subunit_B	W4_20141022_scaffold_2016_2	85.66	272	39	0	1	272	1	272	7e-179	497	7.37066
Ga0073283_11914_anaerobic_sulfite_reductase_subunit_C	W4_20141022_scaffold_2016_1	89.88	326	33	0	1	326	1	326	0	625	7.37066
Ga0073283_11916_anaerobic_sulfite_reductase_subunit_A	W4_20141022_scaffold_1577_3	48.84	344	166	5	1	340	1	338	3e-112	333	5.90416
Ga0073283_11915_anaerobic_sulfite_reductase_subunit_B	W4_20141022_scaffold_1577_2	48.43	254	130	1	19	272	12	264	4e-90	271	5.90416
Ga0073283_11914_anaerobic_sulfite_reductase_subunit_C	W4_20141022_scaffold_1577_1	45.94	320	169	3	1	316	1	320	6e-94	285	5.90416
Ga0073283_11115_thiosulfate/3-mercaptopyruvate	W4_20141022_scaffold_1493_3	87.95	307	37	0	1	307	1	307	0	546	60.0054
Ga0073283_11116_Rhodanese-related_sulfurtransferase1	W4_20141022_scaffold_141_20	95.68	301	13	0	1	301	1	301	0	593	1132.61
Ga0073283_11115_thiosulfate/3-mercaptopyruvate	W4_20141022_scaffold_141_19	94.79	307	16	0	1	307	1	307	0	580	1132.61
Ga0073283_11116_Rhodanese-related_sulfurtransferase1	W4_20141022_scaffold_1250_1	84.14	145	23	0	157	301	1	145	1e-86	258	110.111
WP_078683347.1_adenylylsulfate_reductase_[Desulfovibrio_bizertensis]	W4_20141022_scaffold_1214_3	38.07	570	328	11	23	586	4	554	2e-121	374	207.63
Ga0073283_11116_Rhodanese-related_sulfurtransferase1	W4_20141020_scaffold_668_3	100	301	0	0	1	301	1	301	0	615	166.249	Day 96
Ga0073283_11115_thiosulfate/3-mercaptopyruvate	W4_20141020_scaffold_668_2	99.67	307	1	0	1	307	1	307	0	625	166.249
Ga0073283_11116_Rhodanese-related_sulfurtransferase1	W4_20141020_scaffold_542_4	86.62	299	40	0	3	301	2	300	0	545	174.451
Ga0073283_11115_thiosulfate/3-mercaptopyruvate	W4_20141020_scaffold_542_3	87.95	307	37	0	1	307	1	307	0	546	174.451
Ga0073283_11115_thiosulfate/3-mercaptopyruvate	W4_20141020_scaffold_529_7	94.79	307	16	0	1	307	1	307	0	580	1170.86
Ga0073283_11116_Rhodanese-related_sulfurtransferase1	W4_20141020_scaffold_529_6	95.68	301	13	0	1	301	1	301	0	593	1170.86
Ga0073283_11916_anaerobic_sulfite_reductase_subunit_A	W4_20141020_scaffold_3967_1	48.84	344	166	5	1	340	1	338	5e-112	333	8.91239
Ga0073283_11914_anaerobic_sulfite_reductase_subunit_C	W4_20141020_scaffold_2883_2	45.94	320	169	3	1	316	1	320	5e-94	285	8.14278
Ga0073283_11915_anaerobic_sulfite_reductase_subunit_B	W4_20141020_scaffold_2883_1	48.82	254	129	1	19	272	2	254	6e-91	273	8.14278
WP_078683347.1_adenylylsulfate_reductase_[Desulfovibrio_bizertensis]	W4_20141020_scaffold_236_3	38.07	570	328	11	23	586	4	554	2e-121	374	235.152
Ga0073283_11916_anaerobic_sulfite_reductase_subunit_A	W4_20141020_scaffold_213_12	100	343	0	0	1	343	1	343	0	702	107.177
Ga0073283_11915_anaerobic_sulfite_reductase_subunit_B	W4_20141020_scaffold_213_11	100	272	0	0	1	272	1	272	0	561	107.177
Ga0073283_11914_anaerobic_sulfite_reductase_subunit_C	W4_20141020_scaffold_213_10	100	326	0	0	1	326	1	326	0	672	107.177
Ga0073283_10645_Rhodanese-related_sulfurtransferase2	W4_20141020_scaffold_119_3	100	115	0	0	1	115	1	115	1e-76	225	62.666
WP_078683347.1_adenylylsulfate_reductase_[Desulfovibrio_bizertensis]	W4_20141018_scaffold_865_5	38.07	570	328	11	23	586	4	554	2e-121	374	143.93	Day 94
Ga0073283_11116_Rhodanese-related_sulfurtransferase1	W4_20141018_scaffold_708_3	100	301	0	0	1	301	1	301	0	615	144.417
Ga0073283_11115_thiosulfate/3-mercaptopyruvate	W4_20141018_scaffold_708_2	99.67	307	1	0	1	307	1	307	0	625	144.417
Ga0073283_11116_Rhodanese-related_sulfurtransferase1	W4_20141018_scaffold_603_4	86.62	299	40	0	3	301	2	300	0	545	208.983
Ga0073283_11115_thiosulfate/3-mercaptopyruvate	W4_20141018_scaffold_603_3	87.95	307	37	0	1	307	1	307	0	546	208.983
Ga0073283_11116_Rhodanese-related_sulfurtransferase1	W4_20141018_scaffold_581_4	95.68	301	13	0	1	301	1	301	0	593	917.786
Ga0073283_11115_thiosulfate/3-mercaptopyruvate	W4_20141018_scaffold_581_3	94.79	307	16	0	1	307	1	307	0	580	917.786
Ga0073283_10645_Rhodanese-related_sulfurtransferase2	W4_20141018_scaffold_2382_3	100	115	0	0	1	115	1	115	1e-76	225	48.9534
Ga0073283_11914_anaerobic_sulfite_reductase_subunit_C	W4_20141018_scaffold_210_7	100	326	0	0	1	326	1	326	0	672	111.212
Ga0073283_11915_anaerobic_sulfite_reductase_subunit_B	W4_20141018_scaffold_210_6	100	272	0	0	1	272	1	272	0	561	111.212
Ga0073283_11916_anaerobic_sulfite_reductase_subunit_A	W4_20141018_scaffold_210_5	100	343	0	0	1	343	1	343	0	702	111.212
Ga0073283_11914_anaerobic_sulfite_reductase_subunit_C	W4_20141018_scaffold_1202_5	64.06	320	114	1	1	320	3	321	1e-159	452	17.908
Ga0073283_11915_anaerobic_sulfite_reductase_subunit_B	W4_20141018_scaffold_1202_4	54.96	262	118	0	11	272	3	264	2e-109	320	17.908
Ga0073283_11916_anaerobic_sulfite_reductase_subunit_A	W4_20141018_scaffold_1202_3	52.91	344	152	3	1	341	1	337	1e-130	380	17.908
Ga0073283_11115_thiosulfate/3-mercaptopyruvate	W4_20141012_scaffold_58_8	94.79	307	16	0	1	307	1	307	0	580	100.158	Day 88
Ga0073283_11116_Rhodanese-related_sulfurtransferase1	W4_20141012_scaffold_58_7	95.68	301	13	0	1	301	1	301	0	593	100.158
Ga0073283_11916_anaerobic_sulfite_reductase_subunit_A	W4_20141012_scaffold_476_4	52.91	344	152	3	1	341	10	346	5e-131	380	39.9105
Ga0073283_11915_anaerobic_sulfite_reductase_subunit_B	W4_20141012_scaffold_476_3	54.96	262	118	0	11	272	3	264	9e-110	320	39.9105
Ga0073283_11914_anaerobic_sulfite_reductase_subunit_C	W4_20141012_scaffold_476_2	64.06	320	114	1	1	320	3	321	7e-160	452	39.9105
Ga0073283_11914_anaerobic_sulfite_reductase_subunit_C	W4_20141012_scaffold_40_24	100	326	0	0	1	326	1	326	0	672	40.8587
Ga0073283_11915_anaerobic_sulfite_reductase_subunit_B	W4_20141012_scaffold_40_23	100	272	0	0	1	272	1	272	0	561	40.8587
Ga0073283_11916_anaerobic_sulfite_reductase_subunit_A	W4_20141012_scaffold_40_22	100	343	0	0	1	343	1	343	0	702	40.8587
Ga0073283_11115_thiosulfate/3-mercaptopyruvate	W4_20141012_scaffold_38_24	99.67	307	1	0	1	307	1	307	0	625	37.7701
Ga0073283_11116_Rhodanese-related_sulfurtransferase1	W4_20141012_scaffold_38_23	100	301	0	0	1	301	1	301	0	615	37.7701
WP_078683347.1_adenylylsulfate_reductase_[Desulfovibrio_bizertensis]	W4_20141012_scaffold_173_5	38.07	570	328	11	23	586	4	554	1e-121	374	36.7687
Ga0073283_11916_anaerobic_sulfite_reductase_subunit_A	W4_20141011_scaffold_1918_1	100	271	0	0	73	343	1	271	0	558	120.696	Day 87
Ga0073283_11916_anaerobic_sulfite_reductase_subunit_A	W4_20141011_scaffold_1887_1	48.85	305	146	5	40	340	1	299	4e-97	292	161.162
Ga0073283_11914_anaerobic_sulfite_reductase_subunit_C	W4_20141011_scaffold_1676_1	63.16	323	118	1	1	323	3	324	3e-158	447	134.399
Ga0073283_11116_Rhodanese-related_sulfurtransferase1	W4_20141011_scaffold_1596_2	100	301	0	0	1	301	1	301	0	615	189.465
Ga0073283_11115_thiosulfate/3-mercaptopyruvate	W4_20141011_scaffold_1373_2	93.49	261	17	0	47	307	1	261	4e-180	499	73.1959
Ga0073283_11116_Rhodanese-related_sulfurtransferase1	W4_20141011_scaffold_1373_1	97.12	139	4	0	1	139	1	139	1e-95	280	73.1959
WP_078683347.1_adenylylsulfate_reductase_[Desulfovibrio_bizertensis]	W4_20141011_scaffold_1006_1	37.84	473	280	7	23	494	4	463	5e-95	300	98.5637
WP_078683347.1_adenylylsulfate_reductase_[Desulfovibrio_bizertensis]	W4_20141010_scaffold_512_3	37.2	371	222	6	23	392	4	364	1e-72	238	8.94526	Day 86
Ga0073283_11914_anaerobic_sulfite_reductase_subunit_C	W4_20141010_scaffold_214_8	64.06	320	114	1	1	320	3	321	4e-160	452	31.9257
Ga0073283_11915_anaerobic_sulfite_reductase_subunit_B	W4_20141010_scaffold_214_7	54.96	262	118	0	11	272	3	264	6e-110	320	31.9257
Ga0073283_11916_anaerobic_sulfite_reductase_subunit_A	W4_20141010_scaffold_214_6	52.91	344	152	3	1	341	10	346	3e-131	380	31.9257
Ga0073283_11915_anaerobic_sulfite_reductase_subunit_B	W4_20141010_scaffold_1634_2	100	108	0	0	165	272	31	138	7e-76	229	6.38853
Ga0073283_11914_anaerobic_sulfite_reductase_subunit_C	W4_20141010_scaffold_1634_1	100	326	0	0	1	326	1	326	0	672	6.38853
Ga0073283_11116_Rhodanese-related_sulfurtransferase1	W4_20141010_scaffold_1377_3	98.15	108	2	0	1	108	16	123	4e-71	218	9.98317
Ga0073283_11115_thiosulfate/3-mercaptopyruvate	W4_20141010_scaffold_1377_2	99.67	307	1	0	1	307	1	307	0	625	9.98317
