# Supplementary material for: Sulfide Generation by Dominant Halanaerobium Microorganisms in Hydraulically Fractured Shales
Source: mSphere. 2017 Jul 5;2(4):e00257-17. doi: 10.1128/mSphereDirect.00257-17 (PMC5497025; doi:10.1128/mSphereDirect.00257-17)
Supplement: TABLE S4 [file sph004172314st6.xlsx]

## Sheet: Sheet1
		Concentrations in micromolar
		Acetate	Alanine	Ethanol	Formate	Lactate	Glucose
	Log no thio	7802.6	5.8	11693.6	4748.5	20.2	4960.5
	Log thio	7783.2	25	11459.6	2522.6	17.5	3311.3
	Stationary	8698.3	22.3	10088	4180.4	60.1	3269.4
	no thio
	Stationary	11218.4	54.8	13736.6	3104.8	30	1925.2
	thio
