# Supplementary material for: Sulfide Generation by Dominant Halanaerobium Microorganisms in Hydraulically Fractured Shales
Source: mSphere. 2017 Jul 5;2(4):e00257-17. doi: 10.1128/mSphereDirect.00257-17 (PMC5497025; doi:10.1128/mSphereDirect.00257-17)
Supplement: TABLE S5 [file sph004172314st7.xlsx]

## Sheet: Sheet1
Sample	Reads Prior to Quality Check	Reads After Quality Check
W4_20140711_FC	31903807	473474
W4_20140711_HT	35801201	1217104
W4_20140711_LW	29439978	358389
W4_20140716	14899239	44472
W4_20141010	23057400	259848
W4_20141011	35194097	247988
W4_20141012	15877281	125171
W4_20141018	41338346	296212
W4_20141020	43887735	370491
W4_20141022	37446687	154179
W4_20141029	37185139	654203
W4_20141105	30887078	201779
W4_20141119	36181629	216271
W4_20141203	37071079	201477
W4_20141217	35715684	103978
W4_20150107	35486470	70536
W4_20150205	25302958	55681
W4_20150514	34870428	126152
