# Supplementary material for: Sulfide Generation by Dominant Halanaerobium Microorganisms in Hydraulically Fractured Shales
Source: mSphere. 2017 Jul 5;2(4):e00257-17. doi: 10.1128/mSphereDirect.00257-17 (PMC5497025; doi:10.1128/mSphereDirect.00257-17)
Supplement: DATA SET S1 [file sph004172314sd8.txt]

>Oscillibacter_ruminantium_GH1 Concatenation of 16 sequences
RTSSRKTRVGRVVSDKMDKTVVVAIEDRVAHPLYKKIVGRTYKLKAHDEENACGIGDRVKVMETRPLSKDKRWRVVEIIEKAKMAE-----KQMIRIRLKAYDHQVIDQSAEKIVETAKRTGAEVSGPIPLPTRKEVVTILRAVHKYKDSREQFERRTHKRLIDITRSTPKTVEALMALELPAGVEIEIKM------------------------------------------------------------------------------------------------------------------------------------GQKVNPHGMRVGVIKDWDSRWYASDEKVGDLIVEDQKIRKYLKKTLYGAGVPKIEIERSSDTVTIFLHCARPGVVIGKGGEQIEQYRLAVEKLVGKKVKLNIVEVRNPDMDAQLVAENIAQQLEKRISHRRAMKNSMARAMR-AGAKGIKCCCSGRLGGREIAGVEHYHEGTIPLQTIRADIDYGFAEAATTFGRIGVKVWVYKGEVLSQTLRTTP-RTMDTTKPMNIKKGDTVVVLSGKDRGK-------QGKVMGSVPKTSKVVVEGINMVTCHVKPRKQGETGGIVKREAAIASSKVQVVCPKCNKGTRVAHK-IENGKSVRVCKHCGAEKEAKAYLRYVRIAPRKIQIVCDLIRGKDVGTAMAILMQTPKAASEPLMKLLKSAAANAENNFAMDPSKLYVSEVFATPGPILKRMMPRAQGRAYRINKRSSHVTLAVTEKADLIQELNKETLGREMPQVKVGDTVRVHVKVKEGSRERIQIFEGTVIAKKHGGIEETFTVRRISYGVGVE---KVFPVHSPSIDTVEIVRNGKIRRAKLYYLRERVGKGAKVKETNAQRLKRHKRVRSKISGT-AAA--PRLNVFRSEANIYAQIIDDVKGETLVAASSLDKEIAG---YGGNIAAATAVGKLVAERAKAKGIENVVFDRGGYLYHGRVQALADGAREGGLMLLPKRVKYRRVHRGRMTGKAMRGNTVTYGEFGLQAMEPGWITSNQIEAARIAMTRYTKRGGQVWIKIFPDKPVTKKPADTRMGSGKGSPEFWVAVVKPGRVMFEIAGVPEETAREALRLASHKLPIKTKLIVRETASEAQEAGE--MKLNELSPAEGSVQSAYRKGRGAGSGNGKTGGRGHKGQKARSGGKVRVGFEGGQMPLARRVPKRGFNN-IFAKPLEIINLSALNAFEDGETVTAEALLSKGILSKC-TYGFKVLGNGKVTKKVTVQASAFSASAKEAIEAAGGKAEVMIQQESYLKVADNTGAKEIKCIRVLGGSTRKFGNIGDVIVASVRKAQPGGTVKKGEVVKAVIVRSAKGVRRNDGTYVRFDDNAAVLIKDDQNPRGTRIFGPVARELRDKDYMKILSLAPEVMSRIGRMPITVPAGVSVNVAEGNVVTVKGPKGELTRAL-RPEMIIKQDGNTITVDRPSE-DKMAR-LKEKYTAEVAPALMKQFGYKSVMQIPKIDKVVVNVGCGEARENAKVLENVVGDLAQITGQKPIITKARKSIANFKLREEMPIGAKVTLRGAKMWEFLDRLFNVALPRVRDFQGINANSFDGRGNYALGIKEQLIFPEIEYDKIDKIRGMDVVICTTAHSDEEARALLEQVGAPFAKMPNVEVLNMSGAKVGEVTLSDAVFGIEPNEAVVHEAVKNHLANCRQGTQSALTRAEVSGGGRKPWRQKGTGHARQGSTRSPQWTHGGIVFAPKPRDYSYVLNKKMKRLALKSVLSAKAADGEIVVVDTIKMDAIKTADFRKFLDAVKA-DGKAMVVIPEKDDVVIKSARNIPGVSTTTATILSVYDILNAKKLVIDQTALAKIEEM-KAIIGKKVGMSQIFDENGHVIPVTVIEAGPCVVTMKKTAEKDGYESVQLGYEDVPERKLNKPEMGHLTKAGVSPKKHLKEFKLENAAE-LNIGDLVKADTFKTGDFVDVTGTSKGHGYAGVIKRWGAQRTPMTHGGGPVHRHAGSMGSSSDPSKIFMSIKTFKPTTPSRRQMTVSGFDGIDKKAKPEPSLTESLKKSSGRNSYGRITVRHRGGGNKRKYRIIDFKRDKQGT-ATVLRLEYDPNRSANIALIQYEDGEKRYILAPVGMKAGHKIMTGPDADILPGNALPIEKIPVGTVIHNIELHPGNGAQLVRSAGTSAQLMAKESGDAQIRMPSGEVRIVRTNCLATIGQVGNIEHENINIGKAGRKRHMGWRPTVRGSVMNPCDHPHGGGEGRAPVGRPGPVTPWGKPAMGYKTRKGKNPTSKFIVKRRNE
>Oscillibacter_valericigenes_Sjm18_20 Concatenation of 16 sequences
RTSSRKTRIGKVVSDKMDKTVVVAIEDRVAHPLYKKIVGRTYKLKAHDEENACGIGDKVKVMETRPLSKDKRWRVVEIIEKAKMAQ-----KQMIRIRLKAYDHQVIDQSAEKIVETAKRTGAEVSGPIPLPTRKEVVTILRAVHKYKDSREQFERRTHKRLIDITRSTPKTVEALMALELPAGVEIEIKMHITDPVADMLTRIRNANGAKHDTVDVPASNMKKSIAQILLDEGYVKSFQVVEDGLQGMLHITLKYNAGKEKVITGLRRVSKPGLRVYVGAEELPRVLRGLGIAIISTSKGIMTDKKAREAHVGGEVLAFVWMGQKVNPHGMRVGVIKDWDSRWYASDEKVGDLIVEDRKIRKYLKKTLYNAGVPKIEIERSSDVVTIFLHCARPGMVIGKGGEQIEQYRLAVEKLIGKKVKLNIVEVKSPDMDAQLVAENIAQQLEKRISHRRAMKNSMARAMR-AGAKGIKCCCSGRLGGREIAGVEHYHEGTIPLQTIRADIDYGFAEAATTFGRIGVKVWVYKGEVLSQTLRTTP-RTMDTTKPMNIKKGDTVVVLSGKDRGK-------QGKVMGSVPKTSKVVVEGINMVTCHVKPRKQGETGGIIKREAAIASSKVQVVCPKCSKGTRVAHK-IENGKSVRVCKHCGAANEAKAYLRYVRIAPRKIQIVCDLIRGKDVGTAMAILMQTPKAASEPLMKLLKSAAANAENNFAMDPGKLYVSEVFATPGPILKRMMPRAQGRAYRINKRSSHVTLTVAEKADLIKELNKETLEHEMPQVKVGDTVRVHVKVKEGSRERIQIFEGTVIAKKHGGIEETFTVRHISYGVGVE---KVFPVHSPSIDMVEIVRRGKIRRAKLYYLRERVGKGAKVKETNAQRMKRHKRVRSKISGT-AVA--PRLNVFRSEANIYAQIIDDVKGETLVAASSLDKEIAG---YGGNIAAASAVGKLVAERAKAKGIENVVFDRGGYLYHGRVQALADGAREGGLMLLPKRVKYRRVHRGRMTGKATRGNTVTYGEFGLQALEPGWITSNQIEAARIAMTRYTKRGGQVWIKIFPDKPVTKKPADTRMGSGKGSPEFWVAVVKPGRIMFEIAGVPEETAREALRLASHKLPIKTKLAVREAASEAQEAGE--MKLNELSPAEGSVQQAYRKGRGAGSGNGKTGGRGHKGQKARSGGKVRVGFEGGQMPLARRIPKRGFNN-IFAKPLEIINLSALNAFDDGETVTAEALLSKGILSKC-TYGFKVLGNGTVTKKVTVQASAFSASAKEAIEAAGGKAEVMIQQESYLKVADNTGAKEIKCIRVLGGSTRKFGNIGDVIVASVRKALPGGTVKKGEVVKAVIVRSAKGVRRNDGTYVRFDDNAAVLIKDDQNPRGTRIFGPVARELRDKDYMKILSLAPEVMSRIGRMPITIPAGVTVNVAEGNVVTVKGPKGELTRAL-RPEMIIKQDGNTITVDRPSE-DKMAR-LKEKYNAEVAPALMKQFSYKSVMQIPRVDKIVVNVGCGEARENSKVLENVVGDLAQITGQKPIITKARKSIANFKLREDMPIGAKVTLRGQKMWEFLDRLFNVALPRVRDFQGINPNSFDGRGNYALGIKEQLIFPEIEYDKIDKIRGMDVVICTTAKTDEEARALLEQVGAPFAKMPNVEVLNMSGTKVGEVTLSDAVFGIEPNEAVVHEAVKNHLANCRQGTQSALTRAEVSGGGKKPWRQKGTGHARQGSTRAPQWTHGGIVFAPKPRDYSYVLNKKTRRLALKSVLSAKAADGEIIVVDAIKMDAIKTADFRKFLDAVKA-DGKAMVVIPEKDDAVVKSARNIPGVSTTTATILSVYDILNAKKLVIDQNALAKIEEM-KAIIGKKVGMSQIFDESGHVIPVTVIEAGPCVVTMKKTAEKDGYESVQLGFEDVPERKLNKPEMGHLTKAGVSPKKHLREFNLENAAE-LNVGDLVKADTFKTGDFVDVTGTSKGHGYAGVIKRWGAQRTPTSHGGGPVHRHAGSMGSSSDPSKIFMSIKTYKPTTPSRRQMTVSGFDGIDKKAKPESSLIESLKKSSGRNSYGHITVRHRGGGNKRKYRVIDFKRDKQGT-AAVLRLEYDPNRSANIALIQYEDGEKRYILAPVGMKAGHKIMTGPDADILPGNALPIEKIPVGTIIHNIELHPGNGAQMVRSAGTAAQLMAKEGGDAQIRMPSGEVRIVRTNCLATIGQVGNIEHENINIGKAGRKRHMGWRPTVRGSVMNPNDHPHGGGEGRAPVGRPGPVTPWGKPAMGYKTRKGKNPTSKFIVKRRNE
>Oscillibacter_sp._40911 Concatenation of 16 sequences
RTSSRKTRVGKVVSDKMDKTVVVAIEDRVAHPLYKKIVGRTYKLKAHDAENACGIGDKVKVMETRPLSKDKRWRVVEIIEKAKMAQ-----KEMIRIRLKAYDHQVIDQSAEKIVETAKRTGAEVSGPIPLPTKKEIITILRSVHKHKDSREQFERRTHKRLIDITRSTPKTVEALMALELPAGVDIEIKMHITDPVADMLTRIRNANSAKHDTVDVPASKMKKSIAQILLDEGYIKSFNVVDDGLQGVIHITLKYNAGKEKVITGLRRVSKPGLRVYVGADELPRVLRGLGIAIISTSKGVMTDKKARELHVGGEVLAFVWMGQKVNPHGLRVGVIKDWDSRWYASDEKVGDLIVEDQKIRKYLKKTLYGAGVPKIEIERSNDVVTIFLHCARPGMVIGKGGEQIEQYRLAVEKLIGKKVKLNIVEERNPDMNAQLVAENIAAQLEKRISHRRAMKNAMARAMR-AGAKGIKTCCSGRLGGREIAGVEHYHEGTIPLQTIRADIEYGFAEAATTFGRIGVKVWIYKGEVLSQTLRTTP-RTMDTSKPMNIKKGDTVVRISG-DGGKDRDLTTHQGKVIATLPKENKVVVEGLNMVTCHIKPRRQGEEGGIMKREAAIHACKVQVVCPKCGKPTRVGHK-VEDGKKSRVCKKCGAEKTAKAYLRYVRISPRKVQIVCDLIRGKDAGTAMAILMQTHKSASEPLQKLLKSAVANAENNFGMDPSKLVVSEVFATPGPILKRMMPRAQGRAYRINKRTSHVTLAVTEKADLIKELNKETLAREVPVVKIGDTVRVHVKVKEGSRERIQVFEGTVIAKKHGGIEETITVRRISYGVGVE---KVFPVHSPSIDTIQVVRNGKVRRAKLYYLRGRVGKSAKVKETNKQRLKRHKRVRAKISGT-PEM--PRLNVFRSESNIYAQIIDDVAGVTLASASSLDKAVEG---YGGNVAAAEAVGKLIAERAKAKGIETVVFDRGGYLYHGRVQALADGAREGGLMLMPKRVKYRRVHRGRMTGKATRGNTLAYGEFGLVATEPAWITSNQIEAARIAMTRYTKRGGQVWIKIFPDKPVTKKPAETRMGSGKGSPEFWVAVVKPGRVMFEIAGVSEEVAREALRLASHKLPIKTKVIAR-TEEA----GE--MKLSELSPAEGSVRQAYRKGRGSGSGNGKTGGRGHKGQKARSGGKVRVGFEGGQMPLARRVPKRGFNN-IFAKPLEIVNLSALNAFDDGETVTAEALLGKGILSKC-EYGYKVLGSGKVSKKVTVQASAFSASAKEAIEAAGGKAEVMIQQETFLKVADNTGAKEIKCIRVLGGSKRKFGNIGDVIVASVRKSTPGGTVKKGEVVKAVIVRSAKGVRRADGTYVRFDDNAAVLIKDDKNPRGTRIFGPVARELRDKDYMKILSLAPEVMSRIGRMPITVPAGVSVNIAEGNVVTVKGPKGELSRAL-RPEMIIKQEGTTITVERPSE-DKMAR-LKEKYKAEVAPALMKQFGYKSVMQIPKIDKVVVNVGCGEARENAKILDNVVGDLTQITGQKPVVTRARKSIANFKLREDMPIGAKVTLRGEKMWEFLDRLFNVSLPRVRDFQGINPNSFDGRGNYALGIKEQLIFPEIEYDKIDKIRGMDVVICTTAHTDEEARALLEQVGAPFARMSTMKVLNMAGAEVGTVELNDAIFGIEPNEAVVHEVVKNHLANCRQGTQSALTRAEVSGGGKKPWRQKGTGHARQGSTRAPQWTHGGVVFAPKPRDYSYVLNKKVKRLALKSVLSAKAAEGKLVVVDSIKMDEIKTAVFRKFLDAVKV-DGKAVVVTPAVDQSVVKSARNIPGVLTTPAVQLSVYDIINARYLVVDQAALAKIEEM-KAIIGKKVGMSQIFDENGHVIPVTVIEAGPCVVVQKKTSEKEGYQAVQLGFEDVPERKLSKPEMGHLNKAGVSPKKHLREFDLENAGE-LNVGDLVKADTFAVGDFVDVTGTSKGHGFQGVVKRHGAAVKRNTHGGGPVHRHQGSLGAGTTPGRIMMSIKTFKPTTPSRRQMTVSGFDGIDKKAKPEPSLVEPLKKSSGRNSYGRITVRHRGGGNKRKYRVIDFKRDKHDMFATVLRLEYDPNRSANIALLEYEDGERRYILAPVGLKAGDKVESGANADIKEGNALPLSSIPVGTMIHNIELHPGNGAQLVRSAGTAAQLMAKEGQDAQIRMPSGEVRIVRTNCMATIGQVGNIDHANINIGKAGRKRHMGWRPTVRGSVMNPNDHPHGGGEGRAPVGRPGPVTPWGKPAMGYKTRKKKNPTSKFIVKRRNE
>Oscillibacter_sp._PC13 Concatenation of 16 sequences
RTSSRKTRVGKVVSDKMDKTVVVAIEDRVAHPLYKKIVGRTYKLKAHDEQNACGIGDKVKVMETRPLSKDKRWRVVEIIEKAKMAA----QKEMIRIRLKAYDHQVIDQSAEKIVETAKRTGAEVSGPIPLPTKKEIVTILRAVHKYKDSREQFERRTHKRLIDITKSTPKTVEALMALELPAGVEIEIKMHITDPVADMLTRIRNANSAKHETVDVPASNMKKSIAQILLDEGYIKNFQVVEDGLQGMIHITLKYNAGKEKVITGLRRVSKPGLRVYVGADELPRVLRGLGIAIISTSKGVMTDKKARELHVGGEVLAFVWMGQKVNPHGLRVGVIKDWDSRWYASDEKVGDLIVEDQKIRKYLKKALYGAGVPKIEIERSSEVVTIYLHCARPGVVIGKGGEQIEQYRLAVEKLIGKKVKLNIVEVRNPDMNAQLVAENIAQQLEKRISHRRAMKNSMARAMR-AGAKGIKVCCSGRLGGREIAGVEHYHEGTIPLQTIRADIEYGFAEAATTFGRIGVKVWIYKGEVLSQTLRTTP-RTMDTSKPMNIKKGDTVVVLSGKDKGK-------QGKVLGTVPGSSKVVVEGINMVTCHVKPRRQGEEGGIVKREAAIASCKVQVVCPKCGKGTRVAHN-VADGKKTRVCKHCGAEKEAKAYLRYVRIAPRKIQIVCDLIRGKDAGTAMAILMQTPKAASEPLMKLLKSACANAENNFGMDPANLVVSEVFATPGPILKRMMPRAQGRAYRINKRTSHVTLAVTEKADLIKELNKETLQNAVPQVQVGDMVRVHVKVKEGSRERIQIFEGTVIGKKHGGIEETITVRRISYGVGVE---KVFPVHSPSIDTIEVVRNGAVRRAKLYYLRGRVGKGAKVKETNAQRLKRHKRVRAKISGT-PEM--PRLNVFRSEANIYAQVIDDVNGVTLVSASSLDKAIEG---YGGNIAAATAVGKLVAERAKAKGIENVVFDRGGYLYHGRVQALAEGAREGGLMLLPKRVKYRRVHRGRMTGKATRGNTLAYGEFGLVATEPAWITSNQIEAARIAMTRYTKRGGQVWIKIFPDKPVTKKPAETRMGSGKGSPEFWVAVVKPGRVMFEIAGVPEDVAREALRLASHKLPIKTKIVAR-TEEA----GE--MKLSELSPAEGSVRQAYRKGRGAGSGNGKTGGRGHKGQKARSGGKVRIGFEGGQMPLARRIPKRGFNN-IFAKPMEIVNLSALNAFEDGETVTAEALLEKGILSKC-EYGFKVLGNGKVSKKVTVKASAFSASAKEAIEAAGGKAEVMIQQETFLKVADNTGAKEIKCIRVLGGSSRKFGNIGDVIVASVRKSTPGGTVKKGEVVKAVIVRSAKGVRRADGTYVRFDDNAAVLIKDDKNPRGTRIFGPVARELRDKDYMKILSLAPEVMSRIGRMPITVPAGVTVSIAEGNVVTVKGPKGELTRAL-RPEMIIKQEGTTITVDRPSD-DKMAR-LKEKYTAEVAPALMKQFGYKSVMQIPKIDKVVVNVGCGEARENSKVLENVVGDLSKITGQKPIITKARKSIANFKLREEMPIGAKVTLRGAKMWEFLDRLFNVALPRVRDFQGINPNSFDGRGNYALGIKEQLIFPEIEYDKIDKIRGMDVVICTTAKTDEEARALLQQVGAPFAKMSSMNVLNMAGETVGTVELNDAIFGIEPNQTVVHEVVKNHLANCRQGTQSALTRAEVSGGGKKPWRQKGTGHARQGSTRSPQWTHGGIVFAPKPRDYSYVLNKKVKRLALKSVLSAKAAEGKLIVIDSIHMDAIKTAAFRKFLDAVKC-DGKAVVVTPAIDEIVVKSARNIPGVLTTPANNLNVYDIINAQYLVADKDALAKIEEM-KAIIGKKVGMSQIFDENGHVIPVTVIEAGPCVVTQKKTSEKEGYEAVQLGFEDVAERKLTKPEMGHLNKAGVSPKKHLHEFNLENAAE-LNIGDVVKADTFAVGDFVDVTGTSKGHGFQGVVKRHGAAIKRMTHGGGPVHRHQGALAAGTYPGRIFMSIKTFKPTTPSRRQMTVSGFDGIDKKAKPEPSLTTSLKKSAGRNSYGRITVRHRGGGSKRKYRIIDFKRDKVGS-ATVIRLEYDPNRSANIALIQYEDGEKRYILAPVGLKAGHKIMTGPDADILPGNALPIANIPVGTVIHNVELHPGNGAQLVRSAGTAAQLMAKEGNDAQIRMPSGEVRIVRTNCMATIGQVGNIEHENINIGKAGRKRHMGWRPTVRGSVMNPNDHPHGGGEGRAPVGRPGPVTPWGKPAMGYKTRKGKNPTSKFIVKRRNE
>Oscillospiraceae_bacterium_VE202_24 Concatenation of 16 sequences
RTSSRKTRVGRVVSDKMDKTVVVAIEDRVAHPLYKKIVGRTYKLKAHDEENACGIGDRVKVMETRPLSKDKRWRVVEIIEKAKMAQ-----KEMIRIRLKAYDHQVIDQSAEKIVETAKRTGASVSGPIPLPTKKEVVTILRAVHKYKDSREQFERRTHKRLIDITKSTPKTVEALMALELPAGVEIEIKMHITDPVADMLTRIRNANNAKHDTVDVPASNMKKSIAQILLDEGYIKNFQVVEDGTQGVIHISLKYNAGKEKVITGLRRVSKPGLRVYVAPT----------------------------------------MGQKVNPHGLRVGVIKDWDSRWYASDEKVGDLIVEDQKIRKYLKKTLYGAGVPKIEIERSNEVVTIFLHCARPGMVIGKGGEQIEQYRLAVEKLIGKKVRLNIVEVRNPDMNAQLVAENIAQQLEKRISHRRAMKNAMARAMR-AGAKGIKVCCSGRLGGREIAGVEHYHEGTIPLQTIRADIEYGFAEAATTFGRIGVKVWIYKGEVLSQTLRTTP-RTMDTSKPMNIKKGDTVVVLSGKDKGK-------QGKVLGTVPGSLKVVVEGINMVTCHVKPRKQGEEGGIMKREAAIAACKVQVVCPKCSKGTRVAHK-IEGGKKTRVCKHCGAEKIAKAYLRYVRIAPRKVQIVCDLIRGKDAGTAMAILMQTPKAASEPLMKLLKSACANAENNFGMDPAKLVVSEVFATPGPILKRMMPRAQGRAYRINKKTSHVTLAVTEKADLIKELNKERLEAEVTPVKVGDTVRVHVKVKEGSRERIQVFEGTVIAKKHGGITETITVRRISYGVGVE---KVFPVHSPSIDKIEVVRNGAVRRAKLYYLRGRVGKGAKVKETNAQRLKRHKRVRAKISGT-PEM--PRLNVFRSEANIYAQVIDDVNGVTLASASSLDKAIEG---YGGNIAAATAVGKLVAERAKAKGIETVVFDRGGYLYHGRVKALAEGAREGGLMLLPKRVKYRRVHRGRMTGKATRGNTIAYGEFGLQALEPAWITSNQIEAARIAMTRYTKRGGQVWIKIFPDKPVTKKPAETRMGSGKGSPEFWVAVVKPGRIMFEIAGVSEEVAREALRLASHKLPIKTKIVAR-TEEA----GE--MKLSELSPAEGSVRAPYRKGRGAGSGNGKTGGRGHKGQKARSGGKIRVGFEGGQMPLARRIPKRGFNN-IFAKPLEIVNLSTLDQFQDGDTVTVHALLEKGILSKC-RYGYKVLGSGKLSKKLTVQASAFSASAKEAIEAAGGKAEVMIQQETFLKVADNTGAKEIKCIRVLGGSKRKFGNIGDVIVASVRKSTPGGTVKKGEVVKAVIVRSAKGVRRADGTYVRFDDNAAVLIKDDKNPRGTRIFGPVARELRDKDYMKILSLAPEVMSRIGRMPITVPAGVTVNVAEGNVVTVKGPKGELTKAL-RPEMILKQEGSTITVERPSD-DKMST------------------------------------------------------------------------------------------------------------------------------------------------------------------------------------MKVLNMAGAEVGTVELNDAIFGIEPNQTVVHEVVKNHLANCRQGTQSALTRAEVSGGGRKPWRQKGTGHARQGSTRAPQWTHGGIVFAPKPRDYSYVLNKKVKRLALKSVLSAKVAEGQMVVIDSIKMDAIKTADFRKFLTAVGV-DGKAMVVTPAVDQTIVKSARNIPGVVTTPASILSVYDILNAKYLVVDKDALAKIEEM-KAIIGKKVGMSQIFDENGHVIPVTVIEAGPCVVVQKKTSEKEGYEAVQLGFEDISERKLTKPEKGHLDKAGVLPRS--------------------------------------------------------TCGSS-TWRMPPS-----------MSIKTFKPTTPSRRQMTVSGFDGIDKKAKPEPSLTEPLKKSSGRNSYGRITVRHRGGGNKRKYRIIDFKRDKIGS-ATVLRLEYDPNRSANIALIQYEDGEKRYILAPLGLKAGHKIMTGPEADILPGNALPIANIPVGTVIHNIELHPGNGAQLVRSAGTAAQLMAKEGGDAQIRLPSGEVRIVRTNCYATIGQVGNIEHENINIGKAGRKRHMGWRPTVRGSVMNPNDHPHGGGEGRAPVGRPGPVTPWGKPAMGYKTRKGKNPTNKFIVKRRNE
>Oscillibacter_sp._KLE_1728 Concatenation of 16 sequences
RTSSRKTRVGRVVSDKMDKTVVVAIEDRVAHPLYKKIVGRTYKLKAHDEENACGIGDRVKVMETRPLSKDKRWRVVEIIEKAKMAQ-----KEMIRIRLKAYDHQVIDQSAEKIVETAKRTGASVSGPIPLPTKKEVVTILRAVHKYKDSREQFERRTHKRLIDITKSTPKTVEALMALELPAGVEIEIKMHITDPVADMLTRIRNANNAKHDTVDVPASNMKKSIAQILLDEGYIKNFQVVEDGTQGVIHISLKYNAGKEKVITGLRRVSKPGLRVYVGADELPRVLRGLGIAIISTSKGVMTDKKARELHVGGEVLAFVWMGQKVNPHGLRVGVIKDWDSRWYASDEKVGDLIVEDQKIRKYLKKTLYGAGVPKIEIERSNEVVTIFLHCARPGMVIGKGGEQIEQYRLAVEKLIGKKVRLNIVEVRNPDMNAQLVAENIAQQLEKRISHRRAMKNAMARAMR-AGAKGIKVCCSGRLGGREIAGVEHYHEGTIPLQTIRADIEYGFAEAATTFGRIGVKVWIYKGEVLSQTLRTTP-RTMDTSKPMNIKKGDTVVVLSGKDKGK-------QGKVLGTVPGSLKVVVEGINMVTCHVKPRKQGEEGGIMKREAAIAACKVQVVCPKCSKGTRVAHK-IEGGKKTRVCKHCGAEKIAKAYLRYVRIAPRKVQIVCDLIRGKDAGTAMAILMQTPKAASEPLMKLLKSACANAENNFGMDPAKLVVSEVFATPGPILKRMMPRAQGRAYRINKKTSHVTLAVTEKADLIKELNKERLEAEVTPVKVGDTVRVHVKVKEGSRERIQVFEGTVIAKKHGGITETITVRRISYGVGVE---KVFPVHSPSIDKIEVVRNGAVRRAKLYYLRGRVGKGAKVKETNAQRLKRHKRVRAKISGT-PEM--PRLNVFRSEANIYAQVIDDVNGVTLASASSLDKAIEG---YGGNIAAATAVGKLVAERAKAKGIETVVFDRGGYLYHGRVKALAEGAREGGLMLLPKRVKYRRVHRGRMTGKATRGNTIAYGEFGLQALEPAWITSNQIEAARIAMTRYTKRGGQVWIKIFPDKPVTKKPAETRMGSGKGSPEFWVAVVKPGRIMFEIAGVSEEVAREALRLASHKLPIKTKIVAR-TEEA----GE--MKLSELSPAEGSVRAPYRKGRGAGSGNGKTGGRGHKGQKARSGGKIRVGFEGGQMPLARRIPKRGFNN-IFAKPLEIVNLSTLDQFQDGDTVTVHALLEKGILSKC-RYGYKVLGSGKLSKKLTVQASAFSASAKEAIEAAGGKAEVMIQQETFLKVADNTGAKEIKCIRVLGGSKRKFGNIGDVIVASVRKSTPGGTVKKGEVVKAVIVRSAKGVRRADGTYVRFDDNAAVLIKDDKNPRGTRIFGPVARELRDKDYMKILSLAPEVMSRIGRMPITVPAGVTVNVAEGNVVTVKGPKGELTKAL-RPEMILKQEGSTITVERPSD-DKMAR-LKEKYTAEVAPALMKQFGYKSVMQIPKIDKVVVNVGCGEARENSKVLENVVGDLSQITGQKPVITRARKSIANFKLREDMPIGAKVTLRGDKMWEFLDRLFNVALPRVRDFQGINPNSFDGRGNYALGIKEQLIFPEIEYDKIDKIRGMDVVICTTAHTDEEARALLEQVGAPFARMSTMKVLNMAGAEVGTVELNDAIFGIEPNQTVVHEVVKNHLANCRQGTQSALTRAEVSGGGRKPWRQKGTGHARQGSTRAPQWTHGGIVFAPKPRDYSYVLNKKVKRLALKSVLSAKVAEGQMVVIDSIKMDAIKTADFRKFLTAVGV-DGKAMVVTPAVDQTIVKSARNIPGVVTTPASILSVYDILNAKYLVVDKDALAKIEEM-KAIIGKKVGMSQIFDENGHVIPVTVIEAGPCVVVQKKTSEKEGYEAVQLGFEDISERKLTKPEKGHLDKAGVAPKKYLREFDLENAAE-LNVGDIVKADAFQAGDFVDVTGISKGHGYQGVIKRHGAHRLKETHGSGPVARQIGSLGATSHMSKIIMSIKTFKPTTPSRRQMTVSGFDGIDKKAKPEPSLTEPLKKSSGRNSYGRITVRHRGGGNKRKYRIIDFKRDKIGS-ATVLRLEYDPNRSANIALIQYEDGEKRYILAPLGLKAGHKIMTGPEADILPGNALPIANIPVGTVIHNIELHPGNGAQLVRSAGTAAQLMAKEGGDAQIRLPSGEVRIVRTNCYATIGQVGNIEHENINIGKAGRKRHMGWRPTVRGSVMNPNDHPHGGGEGRAPVGRPGPVTPWGKPAMGYKTRKGKNPTNKFIVKRRNE
>Oscillibacter_sp._LM227 Concatenation of 16 sequences
RTSSRKTRVGRVVSDKMDKTVVVAIEDRVAHPLYKKIVGRTYKLKAHDEENACGIGDRVKVMETRPLSKDKRWRVVEIIEKAKMAQ-----KEMIRIRLKAYDHQVIDQSAEKIVETAKRTGASVSGPIPLPTKKEVVTILRAVHKYKDSREQFERRTHKRLIDITKSTPKTVEALMALELPAGVEIEIKMHITDPVADMLTRIRNANNAKHDTVDVPASNMKKSIAQILLDEGYIKNFQVVEDGTQGVIHISLKYNAGKEKVITGLRRVSKPGLRVYVGADELPRVLRGLGIAIISTSKGVMTDKKARELHVGGEVLAFVWMGQKVNPHGLRVGVIKDWDSRWYASDEKVGDLIVEDQKIRKYLKKTLYGAGVPKIEIERSNEVVTIFLHCARPGMVIGKGGEQIEQYRLAVEKLIGKKVRLNIVEVRNPDMNAQLVAENIAQQLEKRISHRRAMKNAMARAMR-AGAKGIKVCCSGRLGGREIAGVEHYHEGTIPLQTIRADIEYGFAEAATTFGRIGVKVWIYKGEVLSQTLRTTP-RTMDTSKPMNIKKGDTVVVLSGKDKGK-------QGKVLGTVPGSLKVVVEGINMVTCHVKPRKQGEEGGIMKREAAIAACKVQVVCPKCSKGTRVAHK-IEGGKKTRVCKHCGAEKIAKAYLRYVRIAPRKVQIVCDLIRGKDAGTAMAILMQTPKAASEPLMKLLKSACANAENNFGMDPAKLVVSEVFATPGPILKRMMPRAQGRAYRINKKTSHVTLAVTEKADLIKELNKERLEAEVTPVKVGDTVRVHVKVKEGSRERIQVFEGTVIAKKHGGITETITVRRISYGVGVE---KVFPVHSPSIDKIEVVRNGAVRRAKLYYLRGRVGKGAKVKETNAQRLKRHKRVRAKISGT-PEM--PRLNVFRSEANIYAQVIDDVNGVTLASASSLDKAIEG---YGGNIAAATAVGKLVAERAKAKGIETVVFDRGGYLYHGRVKALAEGAREGGLMLLPKRVKYRRVHRGRMTGKATRGNTIAYGEFGLQALEPAWITSNQIEAARIAMTRYTKRGGQVWIKIFPDKPVTKKPAETRMGSGKGSPEFWVAVVKPGRIMFEIAGVSEEVAREALRLASHKLPIKTKIVAR-TEEA----GE--MKLSELSPAEGSVRAPYRKGRGAGSGNGKTGGRGHKGQKARSGGKIRVGFEGGQMPLARRIPKRGFNN-IFAKPLEIVNLSTLDQFQDGDTVTVHALLEKGILSKC-RYGYKVLGSGKLSKKLTVQASAFSASAKEAIEAAGGKAEVMIQQETFLKVADNTGAKEIKCIRVLGGSKRKFGNIGDVIVASVRKSTPGGTVKKGEVVKAVIVRSAKGVRRADGTYVRFDDNAAVLIKDDKNPRGTRIFGPVARELRDKDYMKILSLAPEVMSRIGRMPITVPAGVTVNVAEGNVVTVKGPKGELTKAL-RPEMILKQEGSTITVERPSD-DKMAR-LKEKYTAEVAPALMKQFGYKSVMQIPKIDKVVVNVGCGEARENSKVLENVVGDLSQITGQKPVITRARKSIANFKLREDMPIGAKVTLRGDKMWEFLDRLFNVALPRVRDFQGINPNSFDGRGNYALGIKEQLIFPEIEYDKIDKIRGMDVVICTTAHTDEEARALLEQVGAPFARMSTMKVLNMAGAEVGTVELNDAIFGIEPNQTVVHEVVKNHLANCRQGTQSALTRAEVSGGGRKPWRQKGTGHARQGSTRAPQWTHGGIVFAPKPRDYSYVLNKKVKRLALKSVLSAKVAEGQMVVIDSIKMDAIKTADFRKFLTAVGV-DGKAMVVTPAVDQTIVKSARNIPGVVTTPASILSVYDILNAKYLVVDKDALAKIEEM-KAIIGKKVGMSQIFDENGHVIPVTVIEAGPCVVVQKKTSEKEGYEAVQLGFEDISERKLTKPEKGHLDKAGVAPKKYLREFDLENAAE-LNVGDIVKADAFQAGDFVDVTGISKGHGYQGVIKRHGAHRLKETHGSGPVARQIGSLGATSHMSKIIMSIKTFKPTTPSRRQMTVSGFDGIDKKAKPEPSLTEPLKKSSGRNSYGRITVRHRGGGNKRKYRIIDFKRDKIGS-ATVLRLEYDPNRSANIALIQYEDGEKRYILAPLGLKAGHKIMTGPEADILPGNALPIANIPVGTVIHNIELHPGNGAQLVRSAGTAAQLMAKEGGDAQIRLPSGEVRIVRTNCYATIGQVGNIEHENINIGKAGRKRHMGWRPTVRGSVMNPNDHPHGGGEGRAPVGRPGPVTPWGKPAMGYKTRKGKNPTNKFIVKRRNE
>Oscillibacter_sp._LM2271 Concatenation of 16 sequences
RTSSRKTRVGRVVSDKMDKTVVVAIEDRVAHPLYKKIVGRTYKLKAHDEENACGIGDRVKVMETRPLSKDKRWRVVEIIEKAKM-----------------------------------------------------------------------------------------------------------HITDPVADMLTRIRNANNAKHDTVDVPASNMKKSIAQILLDEGYIKNFQVVEDGTQGVIHISLKYNAGKEKVITGLRRVSKPGLRVYVGADELPRVLRGLGIAIISTSKGVMTDKKARELHVGGEVLAFVWMGQKVNPHGLRVGVIKDWDSRWYASDEKVGDLIVEDQKIRKYLKKTLYGAGVPKIEIERSNEVVTIFLHCARPGMVIGKGGEQIEQYRLAVEKLIGKKVRLNIVEVRNPDMNAQLVAENIAQQLEKRISHRRAMKNAMARAMR-AGAKGIKVCCSGRLGGREIAGVEHYHEGTIPLQTIRADIEYGFAEAATTFGRIGVKVWIYKGEVLSQTLRTTP-RTMDTSKPMNIKKGDTVVVLSGKDKGK-------QGKVLGTVPGSLKVVVEGINMVTCHVKPRKQGEEGGIMKREAAIAACKVQVVCPKCSKGTRVAHK-IEGGKKTRVCKHCGAEKIAKAYLRYVRIAPRKVQIVCDLIRGKDAGTAMAILMQTPKAASEPLMKLLKSACANAENNFGMDPAKLVVSEVFATPGPILKRMMPRAQGRAYRINKKTSHVTLAVTEKADLIKELNKERLEAEVTPVKVGDTVRVHVKVKEGSRERIQVFEGTVIAKKHGGITETITVRRISYGVGVE---KVFPVHSPSIDKIEVVRNGAVRRAKLYYLRGRVGKGAKVKETNAQRLKRHKRVRAKISGT-PEM--PRLNVFRSEANIYAQVIDDVNGVTLASASSLDKAIEG---YGGNIAAATAVGKLVAERAKAKGIETVVFDRGGYLYHGRVKALAEGAREGGLMLLPKRVKYRRVHRGRMTGKATRGNTIAYGEFGLQALEPAWITSNQIEAARIAMTRYTKRGGQVWIKIFPDKPVTKKPAETRMGSGKGSPEFWVAVVKPGRIMFEIAGVSEEVAREALRLASHKLPIKTKIVAR-TEEA----GE--MKLSELSPAEGSVRAPYRKGRGAGSGNGKTGGRGHKGQKARSGGKIRVGFEGGQMPLARRIPKRGFNN-IFAKPLEIVNLSTLDQFQDGDTVTVHALLEKGILSKC-RYGYKVLGSGKLSKKLTVQASAFSASAKEAIEAAGGKAEVMIQQETFLKVADNTGAKEIKCIRVLGGSKRKFGNIGDVIVASVRKSTPGGTVKKGEVVKAVIVRSAKGVRRADGTYVRFDDNAAVLIKDDKNPRGTRIFGPVARELRDKDYMKILSLAPEVMSRIGRMPITVPAGVTVNVAEGNVVTVKGPKGELTKAL-RPEMILKQEGSTITVERPSD-DKMAR-LKEKYTAEVAPALMKQFGYKSVMQIPKIDKVVVNVGCGEARENSKVLENVVGDLSQITGQKPVITRARKSIANFKLREDMPIGAKVTLRGDKMWEFLDRLFNVALPRVRDFQGINPNSFDGRGNYALGIKEQLIFPEIEYDKIDKIRGMDVVICTTAHTDEEARALLEQVGAPFARMSTMKVLNMAGAEVGTVELNDAIFGIEPNQTVVHEVVKNHLANCRQGTQSALTRAEVSGGGRKPWRQKGTGHARQGSTRAPQWTHGGIVFAPKPRDYSYVLNKKVKRLALKSVLSAKVAEGQMVVIDSIKMDAIKTADFRKFLTAVGV-DGKAMVVTPAVDQTIVKSARNIPGVVTTPASILSVYDILNAKYLVVDKDALAKIEEM-KAIIGKKVGMSQIFDENGHVIPVTVIEAGPCVVVQKKTSEKEGYEAVQLGFEDISERKLTKPEKGHLDKAGVAPKKYLREFDLENAAE-LNVGDIVKADAFQAGDFVDVTGISKGHGYQGVIKRHGAHRLKETHGSGPVARQIGSLGATSHMSKIIMSIKTFKPTTPSRRQMTVSGFDGIDKKAKPEPSLTEPLKKSSGRNSYGRITVRHRGGGNKRKYRIIDFKRDKIGS-ATVLRLEYDPNRSANIALIQYEDGEKRYILAPLGLKAGHKIMTGPEADILPGNALPIANIPVGTVIHNIELHPGNGAQLVRSAGTAAQLMAKEGGDAQIRLPSGEVRIVRTNCYATIGQVGNIEHENINIGKAGRKRHMGWRPTVRGSVMNPNDHPHGGGEGRAPVGRPGPVTPWGKPAMGYKTRKGKNPTNKFIVKRRNE
>Oscillibacter_sp._KLE_1745 Concatenation of 16 sequences
-----------------------------------------------------------------------------------MAQ-----KEMIRIRLKAYDHQVIDQSAEKIVETAKRTGASVSGPIPLPTKKEVVTILRAVHKYKDSREQFERRTHKRLIDITKSTPKTVEALMALELPAGVEIEIKMHITDPVADMLTRIRNANNAKHDTVDVPASNMKKSIAQILLDEGYIKNFQVVEDGTQGVIHISLKYNAGKEKVITGLRRVSKPGLRVYVGADELPRVLRGLGIAIISTSKGVMTDKKARELHVGGEVLAFVWMGQKVNPHGLRVGVIKDWDSRWYASDEKVGDLIVEDQKIRKYLKKTLYGAGVPKIEIERSNEVVTIFLHCARPGMVIGKGGEQIEQYRLAVEKLIGKKVRLNIVEVRNPDMNAQLVAENIAQQLEKRISHRRAMKNAMARAMR-AGAKGIKVCCSGRLGGREIAGVEHYHEGTIPLQTIRADIEYGFAEAATTFGRIGVKVWIYKGEVLSQTLRTTP-RTMDTSKPMNIKKGDTVVVLSGKDKGK-------QGKVLGTVPGSLKVVVEGINMVTCHVKPRKQGEEGGIMKREAAIAACKVQVVCPKCSKGTRVAHK-IEGGKKTRVCKHCGAEKIAKAYLRYVRIAPRKVQIVCDLIRGKDAGTAMAILMQTPKAASEPLMKLLKSACANAENNFGMDPAKLVVSEVFATPGPILKRMMPRAQGRAYRINKKTSHVTLAVTEKADLIKELNKERLEAEVTPVKVGDTVRVHVKVKEGSRERIQVFEGTVIAKKHGGITETITVRRISYGVGVE---KVFPVHSPSIDKIEVVRNGAVRRAKLYYLRGRVGKGAKVKETNAQRLKRHKRVRAKISGT-PEM--PRLNVFRSEANIYAQVIDDVNGVTLASASSLDKAIEG---YGGNIAAATAVGKLVAERAKAKGIETVVFDRGGYLYHGRVKALAEGAREGGLMLLPKRVKYRRVHRGRMTGKATRGNTIAYGEFGLQALEPAWITSNQIEAARIAMTRYTKRGGQVWIKIFPDKPVTKKPAETRMGSGKGSPEFWVAVVKPGRIMFEIAGVSEEVAREALRLASHKLPIKTKIVAR-TEEA----GE--MKLSELSPAEGSVRAPYRKGRGAGSGNGKTGGRGHKGQKARSGGKIRVGFEGGQMPLARRIPKRGFNN-IFAKPLEIVNLSTLDQFQDGDTVTVHALLEKGILSKC-RYGYKVLGSGKLSKKLTVQASAFSASAKEAIEAAGGKAEVMIQQETFLKVADNTGAKEIKCIRVLGGSKRKFGNIGDVIVASVRKSTPGGTVKKGEVVKAVIVRSAKGVRRADGTYVRFDDNAAVLIKDDKNPRGTRIFGPVARELRDKDYMKILSLAPEVMSRIGRMPITVPAGVTVNVAEGNVVTVKGPKGELTKAL-RPEMILKQEGSTITVERPSD-DKMAR-LKEKYTAEVAPALMKQFGYKSVMQIPKIDKVVVNVGCGEARENSKVLENVVGDLSQITGQKPVITRARKSIANFKLREDMPIGAKVTLRGDKMWEFLDRLFNVALPRVRDFQGINPNSFDGRGNYALGIKEQLIFPEIEYDKIDKIRGMDVVICTTAHTDEEARALLEQVGAPFARMSTMKVLNMAGAEVGTVELNDAIFGIEPNQTVVHEVVKNHLANCRQGTQSALTRAEVSGGGRKPWRQKGTGHARQGSTRAPQWTHGGIVFAPKPRDYSYVLNKKVKRLALKSVLSAKVAEGQMVVIDSIKMDAIKTADFRKFLTAVGV-DGKAMVVTPAVDQTIVKSARNIPGVVTTPASILSVYDILNAKYLVVDKDALAKIEEM-KAIIGKKVGMSQIFDENGHVIPVTVIEAGPCVVVQKKTSEKEGYEAVQLGFEDISERKLTKPEKGHLDKAGVAPKKYLREFDLENAAE-LNVGDIVKADAFQAGDFVDVTGISKGHGYQGVIKRHGAHRLKETHGSGPVARQIGSLGATSHMSKIIMSIKTFKPTTPSRRQMTVSGFDGIDKKAKPEPSLTEPLKKSSGRNSYGRITVRHRGGGNKRKYRIIDFKRDKIGS-ATVLRLEYDPNRSANIALIQYEDGEKRYILAPLGLKAGHKIMTGPEADILPGNALPIANIPVGTVIHNIELHPGNGAQLVRSAGTAAQLMAKEGGDAQIRLPSGEVRIVRTNCYATIGQVGNIEHENINIGKAGRKRHMGWRPTVRGSVMNPNDHPHGGGEGRAPVGRPGPVTPWGKPAMGYKTRKGKNPTNKFIVKRRNE
>Caloranaerobacter_sp._TR13 Concatenation of 16 sequences
SRGNRKVRIGRVVSDKMDKTIVVAVETFVSHPLYGKQIKRTTKFKAHDENNECGIGDIVEIMETRPLSKDKRWRLVRIVEKAKMSKNNGKGKQKIRIRLKAYDHEILDSSARKIVETAKRTGATVSGPVPLPTERQVITILRAVHKYKDSREQFEQRTHKRLIDITNPSPKTVDALMRLNLPAGVDIEIKMVMTDPIADMLTRIRNSNNAKHETVDIPASNMKKAIAEILLNEGFIKGYDIIDDNKQGIIRIQLKYGKNNERVITGLKRISKPGLRVYAKRDEIPRVLGGLGIAILSTSKGIMTDKAARKEGVGGEVICYVWMGQKVNPHGLRVGIIKDWDSRWYAGKKEFADFLVEDFNIRKFVKQKLYIAGISKIEIERSANRVRVTINTAKPGMVIGKGGQGVEELRKQLEKLTKKKVIVNVEEVKVPELDAQLVAENIAAQIERRVSFRRAMKQAIQRSMR-AGAKGIKTAVSGRLGGADMARTEGYSEGNIPLQTLRADISYGFAEADTTYGKIGVKVWIYKGDVL-------PAKKADKQEEMNVKKGDTVVVISGKDKGK-------KGKVLTAMPKRNRVIVEGVNMQTKHTKPSQKSPQGGIIHQEGPIHVSNVMLYCDKDKKGVRVGYKVLENGEKVRVCKKCGEVVEARAIAKYVRISPRKVQIVANLIRGKNVNEALAILKFTPKKSARLLEKVVKSALANAENNFDMDRDNLYVAEVYANQGPTLKRWRPRAQGRAYPILKRTSHIGVVLREREDIIKLIEQEQIRNDIPQFNVGDTVQVHYKVKEGNRERIQVFEGIVLKRQGGGSRETFTVRRISYGVGVQ---RTFPVHSPRVEKIVVTRRGKVRRAKLNYLIGKTGKAARVKERNENRKKRHFRVRNKIQGT-PER--PRLNVFRSAKHIYAQIIDDVAGNTLVAASTLDKEIKENVNYTGNKEAARLVGKLVAERALEKGIETVVFDRGGYLYHGRIKELAEGAREAGLMLMPKKVKHRRVHRGRMKGKATRGNKIAYGEFALQALEPAWITSNQIEAARRAMTRHVKRGGKIWIKVFPDKPVTQKPAETRMGSGKGSPEYWVAVVKPGRILFEMAGVPEDVAREAMRLASHKLPIKCKFITR--EEAAQEGGE-AVKLHELRPNDGSVKATKRLGRGTATGQGKTAGRGQKGQKSRSGGGVRPGFEGGQMPLYRRLPKRGFTN-RFAKEYAIVNIEVLNRFEDNTEVTPELLLETGIIKKV-MDGVKILGDGELNKKLTVKAHKFSKSAIEKIEGVGGKVEVMIQAESRLKVADNSGAKELLCIKVLGGTRRRYANIGDIIVCSVKSATPGGVVKKGDVVKAVVVRTNKGVRRPDGSYIRFEENAAVIIKDDKSPVGTRIFGPVTRELREGNFMKIISLAPEVMSRIGLKPIAIPAGVEVKLSDNNYIVVKGPKGQLEQQL-HRDMKINIENNEITVVRPTE-NKMTSRLREKYVNEVVPALMEKFKYKSIMEVPKIEKVVLNMGIGDAKDNPKSLEAAVEELTLIAGQKAVVTRAKKAISNFKIRAGMPVGARVTLRGERMYDFLDKFMNIALPRVRDFRGVSSTSFDGRGNYSLGIREQLIFPEIDYDKIDRVRGLDVTVVTTAKTDEEAKALLELMGMPFKKMPKVALYNVSGQQIGDIELNDSVFGVEINEHVLYEAVKNHLANRRQGTQSAKTRSEVRGGGRKPWRQKGTGRARHGSIRSPIWKGGGVVFAPKPRDYSYKLPKKIKRLAMKSALSSKVVNGEIIVLDELKMDRPKTKDMVSILNNLNS-NKKALIVMSGKDENVVKSARNIQGVKTTLVNTLNVYDILNCDSFIITKDAVRKVEEM-KAILGRKLGMTQVFTEDGVVIPVTVIEAGPVKVVQKKTIEKDGYSAIQVGFSDIKEKKVNKPLKGHFEKAGVEYKRYLREFRVENVDE-YEVGQEIKADVFSAGDKVDVIGISKGKGFQGVIKRHNQSRGPETHGSK-YHRAVGSLGASSYPSRVFMGIKSFKPTSPARRQMTVSTFEEITKK-EPEKSLTVSLNKKAGRNAQGRITVRHRGGGAKRKYRIIDFKRNKDGIPGKVVAIEYDPNRTANIALISYADGEKRYIIAPYKLKVGDIIESGENVDIKIGNALPLRSIPVGSTIHNIELKPGKGAQLVRSAGNSAQLMAKEGDYALIKLPSGEVRKIRLECRATIGQVGNIDHENITIGKAGRKRHMGIRPTVRGSVMNPNDHPHGGGEGRAPIGRPTPVTPWGKPTLGYKTRKKNKPSDKFIVRKRKK
>Caloranaerobacter_azorensis_H53214 Concatenation of 16 sequences
SRGNRKVRIGRVVSDKMDKTIVVAVETFVSHPLYGKQIKRTTKFKAHDENNECKIGDIVEIMETRPLSKDKRWRLVRIVEKAKMSKNNGKGKQKIRIRLKAYDHEILDSSARKIVETAKRTGATVSGPVPLPTERQVITILRAVHKYKDSREQFEQRTHKRLIDITNPSPKTVDALMRLNLPAGVDIEIKMVMTDPIADMLTRIRNSNNAKHETVDIPASNMKKAIAEILLNEGFIKGYDIIDDNKQGIIRIQLKYGKNNERVITGLKRISKPGLRVYAKRDEIPRVLGGLGIAILSTSKGIMTDKAARKAGVGGEVICYVWMGQKVNPHGLRVGIIKDWDSRWYAGKKEFADFLVEDYNIRKFLKQKLYIAGISRIEIERSANRVRVTINTAKPGMVIGKGGQGVEELRKQLEKLTKKKVVVNVEEVKVPELDAQLVAENIASQIERRISFRRAMKQAIQRTMR-AGAKGIKTAVSGRLGGADMARTEGYSEGNIPLQTLRADIDYGFAEADTTYGKIGVKVWIYKGDVL-------PTKKADKKEDMHVKKGDTVVVISGKDKGK-------KGKVLTAMPKRNRVIVEGVNMQTKHTKPSQKSPQGGIIHQEGPIHVSNVMLYCEKDKKGVRVGYKVLENGEKVRVCKKCGEVVEARAIAKYVRISPRKVQIVANLIRGKNVNEALAILKFTPKKSARLLEKVVKSALANAENNFDMDRDNLYVAEVYANQGPTLKRWRPRAQGRAYPILKRTSHIGVVLREREDVIKLIEQEQIRDDIPQFNVGDTVQVHYKVKEGNRERIQVFEGIVLKRQGGGSRETFTVRRISYGVGVQ---RTFPVHSPRIEKIVVTRRGKVRRAKLNYLIGKTGKAAKVKERNENRKKRHFRVRNKVHGT-PER--PRLNVFRSAKHIYAQVIDDVAGNTLVAASTLDKEIKESVKYTGNKEAARLVGKLVAQRALEKGIETVVFDRGGYLYHGRVKELAEGAREAGLMLMPKKVKHRRVHRGRMKGKATRGNKIAYGEFALQALEPAWITSNQIEAARRAMTRHVKRGGKIWIKIFPDKPITQKPAETRMGSGKGSPEYWVAVVKPGRILFEMAGVPEDVAREAMRLASHKLPIKCKFITR--EEAAQEGGE-AMKLHELRPNEGSIKKRKRLGRGTATGQGKTAGRGQKGQKSRSGGGVRPGFEGGQMPLYRRLPKRGFTN-RFAKEYAIVNIETLNRFEDNTEVTPELLLETGIIKKV-MDGVKILGDGELNKKLTVKAHKFSKSAVEKIEGVGGKVEVMIQAESRLKVADNSGAKELLCIKVLGGTKRKYANIGDIIVCSVKSATPGGVVKKGDVVKAVVVRTNKGVRRSDGSYIKFEENAAVIIKDDKSPVGTRIFGPVTRELREGNFMKIISLAPEVMSRIGLKPITIPAGVEVKISDNNYIVVKGPKGQLEKQL-HRDMKINIEDNEIKVVRPTE-NKMTSRLKEKYVNEVIPALMERFKYRNIMEVPKIEKVVLNMGIGDAKDNPKSLEAAVEELTLIAGQRAVVTRAKKAISNFKIRAGMPVGARVTLRGERMYYFLDKFMNIALPRVRDFRGVSSTSFDGRGNYSIGVREQLIFPEIDYDKIDRVRGLDITIVTTAKTDEEAKALLELMGMPFKKMPKVALYNVSGQQIGDIELSDSVFGVEINEHVLYEAVKNYLANRRQGTQSAKTRSEVRGGGRKPWRQKGTGRARHGSIRSPIWKGGGVVFAPKPRDYSYKLPKKIKRLAMKSALSSKVVNGEIIVLDELKMDRPKTKDMVSILNNLNS-KKKALIVMSEKDENVIKSARNIQGTKTTLVNTLNVYDILNCDSFIITKDAVRKVEEM-KAILGRKIGMTQVFTEDGTVIPVTVVEAGPVKVVQKKTIEKDGYNAIQVGFSDVKEKKVNKPLKGHFDKAGVEYKKYLREFKVENIDE-YEVGQEIKADVFSAGDKVDVIGISKGKGFQGVIKRHNQSRGPESHGSK-YHRAVGSLGASSFPSRVFMGIKSFKPTSPARRQMTVSTFEEITKK-EPEKSLTVSLNKKAGRNAQGRITVRHRGGGAKRKYRIIDFKRNKDGIPGKVAAIEYDPNRTANIALINYADGEKRYIIAPYKLKVGDVIESGENVDIKIGNALPLRNIPVGTTIHNIELKPGKGGQLVRSAGNSAQLMAKEGNYALVKLPSGEVRMIRLECRATIGQVGNIDHENITIGKAGRKRHMGIRPTVRGSVMNPNDHPHGGGEGRAPIGRPTPVTPWGKPTLGYKTRKKNKPSDKFIVRRRKK
>Caloranaerobacter_azorensis_DSM_13643 Concatenation of 16 sequences
SRGNRKVRIGRVVSDKMDKTIVVAVETFVSHPLYGKQIKRTTKFKAHDENNECKIGDIVEIMETRPLSKDKRWRLVRIVEKAKMSKNNGKGKQKIRIRLKAYDHEILDSSARKIVETAKRTGATVSGPVPLPTERQVITILRAVHKYKDSREQFEQRTHKRLIDITNPSPKTVDALMRLNLPAGVDIEIKMVMTDPIADMLTRIRNSNNAKHETVDIPASNMKKAIAEILLNEGFIKGYDIIDDNKQGIIRIQLKYGKNNERVITGLKRISKPGLRVYAKRDEIPRVLGGLGIAILSTSKGIMTDKAARKAGVGGEVICYVWMGQKVNPHGLRVGIIKDWDSRWYAGKKEFADFLVEDYNIRKFLKQKLYIAGISRIEIERSANRVRVTINTAKPGMVIGKGGQGVEELRKQLEKLTKKKVVVNVEEVKVPELDAQLVAENIASQIERRVSFRRAMKQAIQRTMR-AGAKGIKTAVSGRLGGADMARTEGYSEGNIPLQTLRADIDYGFAEADTTYGKIGVKVWIYKGDVL-------PTKKADKKEDMHVKKGDTVVVISGKDKGK-------KGKVLTAMPKRNRVIVEGVNMQTKHTKPSQKSPQGGIIHQEGPIHVSNVMLYCEKDKKGVRVGYKVLENGEKVRVCKKCGEVVEARAIAKYVRISPRKVQIVANLIRGKNVNEALAILKFTPKKSARLLEKVVKSALANAENNFDMDRDNLYVAEVYANQGPTLKRWRPRAQGRAYPILKRTSHIGVVLREREDVIKLIEQEQIRDDIPQFNVGDTVQVHYKVKEGNRERIQVFEGIVLKRQGGGSRETFTVRRISYGVGVQ---RTFPVHSPRIEKIVVTRRGKVRRAKLNYLIGKTGKAAKVKERNENRKKRHFRVRNKVHGT-PER--PRLNVFRSAKHIYAQVIDDVAGNTLVAASTLDKEIKESVKYTGNKEAARLVGKLVAQRALEKGIETVVFDRGGYLYHGRVKELAEGAREAGLMLMPKKVKHRRVHRGRMKGKATRGNKIAYGEFALQALEPAWITSNQIEAARRAMTRHVKRGGKIWIKIFPDKPITQKPAETRMGSGKGSPEYWVAVVKPGRILFEMAGVPEDVAREAMRLASHKLPIKCKFITR--EEAAQEGGE-AMKLHELRPNEGSTKKRKRLGRGTATGQGKTAGRGQKGQKSRSGGGVRPGFEGGQMPLYRRLPKRGFTN-RFAKEYAIVNIETLNRFEDNTEVTPELLLETGIIKKV-MDGVKILGDGELNKKLTVKAHKFSKSAVEKIEGVGGKVEVMIQAESRLKVADNSGAKELLCIKVLGGTKRKYANIGDIIVCSVKSATPGGVVKKGDVVKAVVVRTNKGVRRSDGSYIKFEENAAVIIKDDKSPVGTRIFGPVTRELREGNFMKIISLAPEVMSRIGLKPITIPAGVEVKISDNNYIVVKGPKGQLEKQL-HRDMKINIEDNEIKVVRPTE-NKMTSRLKEKYVNEVIPALMERFKYRNIMEVPKIEKVVLNMGIGDAKDNPKSLEAAVEELTLIAGQRAVVTRAKKAISNFKIRAGMPVGARVTLRGERMYYFLDKFMNIALPRVRDFRGVSSTSFDGRGNYSIGVREQLIFPEIDYDKIDRVRGLDITIVTTAKTDEEAKALLELMGMPFKKMPKVALYNVSGQQIGDIELSDSVFGVEINEHVLYEAVKNYLANRRQGTQSAKTRSEVRGGGRKPWRQKGTGRARHGSIRSPIWKGGGVVFAPKPRDYSYKLPKKIKRLAMKSALSSKVVNGEIIVLDELKMDRPKTKDMVSILNNLNS-KKKALIVMSEKDENVIKSARNIQGTKTTLVNTLNVYDILNCDSFIITKDAVRKVEEM-KAILGRKIGMTQVFTEDGTVIPVTVVEAGPVKVVQKKTVEKDGYNAIQVGFSDVKEKKVNKPLKGHFDKAGVEYKKYLREFKVENIDE-YEVGQEIKADVFSAGDKVDVIGISKGKGFQGVIKRHNQSRGPESHGSK-YHRAVGSLGASSFPSRVFMGIKSFKPTSPARRQMTVSTFEEITKK-EPEKSLTVSLNKKAGRNAQGRITVRHRGGGAKRKYRIIDFKRNKDGIPGRVAAIEYDPNRTANIALINYADGEKRYIIAPYKLKVGDVIESGENVDIKIGNALPLRNIPVGTTIHNIELKPGKGGQLVRSAGNSAQLMAKEGNYALVKLPSGEVRMIRLECRATIGQVGNIDHENITIGKAGRKRHMGIRPTVRGSVMNPNDHPHGGGEGRAPIGRPTPVTPWGKPTLGYKTRKKNKPSDKFIVRRRKK
>Halarsenatibacter_silvermanii_SLAS_1 Concatenation of 16 sequences
NSHDRKVEIGEVVSDKMDKTVTVKVIRRKQHDLYKKTIRRGKRFKAHDEENRCREGDTVEITETRPISKTKNWRVTKILEKAKMPQ-----QEKIRIKLKAYEHELLDKSAKKIVNTAERTGAQISGPVPLPTDKEVFTVLRSPHIHKDAREQFEMRTHKRLIDIKEPSSKTVDALMRLDLPAGVNIEIKMN-SDPIADMLTRIRNANQADKEVVNMPASNLKKGIAEILDEEGFVDDVKMIERHPQNDIRLYLKYGKNGEKVITGLKRISKPGLRVYVNKNEIPEVLGGLGIAVISTSQGVMSNKDARRQGIGGEVLCYVWLGNKVHPHGMRVGVIKDWDAKWYADRNNYSEMLHEDLDIRTHIKDKMFEAGISRVVIKRAAKRLKIDIHAARPGMVIGRGGSEVDALREEIENMTGRNVQINVVEVEDPELDAQLVAENIAGQLLQRVSFRRAMKQALNRAMR-MGAEGFRVKSSGRLGGAEMARTEGYHEGAVPLHTVRADIDYGFAEANTKYGSIGVKVWINHGEIL-------P--DVEDEEGVKVKQGDMVEVIYGKDIGK-------RGKILNVDRDEERVLVEDVNIVHRHMRPTQDMSQGGIIENEAPVHVSNVMLVCPSCDQKSRVGYQFTDSGDKVRYCKKCDEIMETRAVAKHQRISPRKARQVIDLVRGKDVDEAIGILKNTPRKASDMIEDVINSAAANAEHNHEMIRDELYISEAFVDQGPTMKRYKPRAMGQASTIRKRTSHITIVVSDEKDIFEHIDQEEKRDDVPDFSPGDTVKLLIKSGDSSR-RAQPFEGIVISRRGSGSQETFTVRKISHGVGVE---RTFPVHSPSLEKIEVLKRGDVNRAKLFYLRERKGKKARVREKREARERRHKRIRKDIMGT-PSR--PRMCVNRSLKNIHVQVIDDLRRETLVSASTDEPEIAQKVEYGGNKEAARVVGEFVANRALEEGIEKVVFDRAGYQYHGRVKALAEAAREAGLMLVPKRIKHRKHQRGRMKGKAVRGTKVTFGEYGLQALEPAWITNRQIESARIALTRFIKKGGKVWVKIFPDKPVTAKPAETRMGSGKGEVEKWVAVVKPGRIMFEIAGIEEEDAREAMRLASHKLPIQTQFVAR--DG-----GE-SMKLHNLSPKEGSKRKKQRVGRGSGSGRGAFCGRGVKGQNARSGGNVHPIFEGGQTRLFRRLPKVGFTN-QFKRDVSIVNVGQLNRLSSDTEVTPELLEEEGFISKIGKDGVKILGDGELEVALEVKAHDFSESACEKIEAAGGKTEVMIQAESSLKVADNSGARELVCIRVPGSSGKQYAGIGEKIICSVKEAIPDGMVDKGEIVTALIVRTKKETKRPDGSYIKFDENAAVIVDEVDNPKGTRIFGPVTRELRDKNHMKIISLAPEVVSRIGKQPVELPDKVDVNL-DEKEITVSGPMGDMCKEI-HESLTLEVEEDQLKVKMKED-NKMSV-LARQYKEEIRPALKEELNYDNVMETPELDKVIINVGLGDAKEDPKLLESVMGDITMIAGQQPTVTRAKKAIANFKIREGMPVGMKVTLRDKNMYEFVYRLINIALPRIRDFRGVSRDSFDGRGNYSIGIRDHTIFPEVDVEEVDQITGLQITIVTSAEDDEEGYQLLKKMGMPFNDMPEVNMINTAGENIDTVDLSDDIFAEEINEHVVHKVVTAQLAARRQGTASTKERPEVAGGGRKPWRQKGTGRARHGSIRSPIWVGGGVTFGPKPRSYEKKVNKKTKKLALRSVLSAKLQEDELIILDELEFEKPCTRDAKSLLEDLGMDEKKLLFILPEKDENTYLSFRNIPSARTLVLDALNTYDLLDNEMIVMPEAALSRLEEMAIGLIGRKKGMTQIFSEKGELVPVTAIEAGPCVVTQIKTEENDGYEAVKLGFEKVKAKSLNKPELGLFDKHDLEPRKYLREFKADIDE--YEVGDEIDINLFSPGDKVDVSGITRGKGFSGNIKRHGHSTGPATHGFG-LDRAPGSVGA-LGPERVFMGIKTFKPTTPSRRYMTVPDFEEITET-EPEASLTKPIKKTGGRNSNGRITSRRRGGGHKRKYRVIDFKRDKENVPATVASIEYDPNRSARIALLHYHDGEKRYILAPDGVEVGDELEAGDNVDIKPGNAVPLKNVPVGTIVHNVELQPGKGGQLARAAGAIAQVLAREEKHVHVKLPSGEVRLVNKNCRATVGQVGNIEHENVVSGKAGRTRWQGKRPEVRGMVMNPVDHPHGGGEGKSPPGRH-PVTPWGKKTMGKQTRKRKK-SDESIVKSRHD
>Acetohalobium_arabaticum_DSM_5501 Concatenation of 16 sequences
EENNKKTRIGKVVSDKMDKTIVVAVERKTQHDLYKRVINRTTRFKAHDEDNECSEGDKVRIIETRPISKEKNWKVDEILRKAKMAN---QAQEKIRIRLKAYEHQVLDKSATKIVETAKRTGAEVSGPVPLPTKKEVFTVLRSPHVHKKAREQFEMRTHKRLIDILEPTSKTVDSLMRLDLPAGVDIEIKMSVTDSIADMLTQTRNANMMVKEKVDIPASNLKEEMARVLEEEGFIKDYKRIETDAQGKIRLYLKYGANKEKVITGLKRISKPGLRVYVDKNEIPQVLGGLGIAILSTSQGVMTDKEARSRGIGGEVLCYVWMGQKVNPHGLRVGVIKDWDAKWYAEKDEYADVLHEDLEIRNHVKDKMYNAGIARIVIERAADRVKLDVHTARPGMVIGKGGSEVNALRNELQDITGKQIQINVVEVKNPEKNAQLIAEGVAQQLEQRVSFRRAMRQAMNRTLRQDGIEGFRIECSGRLGGAEMARQEGYNKGNVSLQTLRADIDYGFTEAYTTYGKIGVKVWINKGEIL-------P--DV-EDEELHVKKDDEVMVIAGNDKGK-------RGKVLKAFPKEERVVVEGINIRHKHQQPSQDMPQGGIVEKEAPIYSSNVMLICKYCDQPTKTGTEVLDSGEKVRVCKECGEIMEAKATAKEVRISPRKARLVIDLVRDKEIGKAFGILRNTPKKAAEIIEKVLNSAVANAENNHDMIPDELYISEAYVNEGPTMKRFKPRAMGQATPINKRTSHITIKVKEQKELLKAVEEDNMKDNIPDFQSGDTVSVHVKVEEGGAERIQLFEGIVIQRKGGGVRETFTVRKISHGVGIE---RIFPVHSPKIDKIEIVKRGDVNRSKLFYLRQRRGKNARVKEMSTSRKKRHQRIRNKISGT-PFK--PRLSVYRSLKHIYAQLIDDLSGETLAAASTQDPEIRDEIDNGGNVEAAQMVGELIAERALKEDIKEVVFDRGGNKYHGRVKALAEAARENGLMLLPKRVKHRKQQRGRMKGKATRGNKVNFGEYGLQALEPAWISNRQIEAARIALTRHAKRGGKVWVNIFPDKPVTATPAETRMGSGKGDPEYWAAVVKPGRIMFEIAGIQEEVAEEAMRLASHKLPIQTRFVKR--EGM---DGD-SMKLHDLQPAEGSKKKRKRKGRGVGSGSGKTAGRGTKGQNARSGGGVRPGFEGGQTPYFKRFPKYGFTN-KFRTEYAEVNVKDLNRFAEGTEVTPEVLVEAGLVSKI-KDGVKILGDGELDVELMVKAHGFTKSAAEKIEAAGGEAEVMIQVESKLNVADNSGARELLCVKILGGSKKKYATIGDIIIGTVKEAIPDGMVSKGEVVKAVVVRTQREYRRPDGSYISFDENAAVIIDNNDNPTGTRIFGPVARELRDKKFTRIISLAPEVMSRIGHLPIEIPDKVDITV-DDNVITVKGPNGELSNKI-DERLDVTLDEDTITINRTGD-SKMVV-LKEQYKDEIVDKLMDKFEYDNIMQVPELEKIIVNMGIGEASENVNLLDDSVEQLKAITGQNPVVTRAKKSIANFKIRKGMPVGCKVTLRGEVMYEFLYKLVNVALPRVRDFRGLSTKSFDGRGNYSLGLDNQTVFPEIDVDDVNKIQGMDITIVTSAETDEEARELLSLMNMPFKQMPELTLFDAEGSQVGEVELNQSIFDVEINEHVVHEAVTAQLAAKRAGTASTKTRAEVRGGGRKPWRQKGTGRARHGSIRSPIWVGGGTTFGPQPRDYSKDIPKKVKRLAVKSALTAKVQDEELTVVDGFNFDQPKTKQMVKVLEALDAKDKKVLVITAEKDDNLYKSARNIPDVKVLLGSAVNVYDVLDNEQIIITKEAIKKVEEMTREILGKKVGMTQIFDDEGEVIPVTVIEAGPCSIVQKKTEEKDGYKAIQLGFGEAKESKLNKPLKGHFDKYGVEPKEYIREVRINEEDE-YEVGDEIKADIFAVGDRVDVTGTSKGKGFAGTVKRWNFNLGPKTHGSR-NYRLPGSIGASADPARVFMAIKTFKPTSPSRRYMTVDTFEEVTTD-ESEKSLLAPLKKSGGRNVNGRITSRRRGGGHKRKYRIIDFKRDKDGVPAKVATIEYDPNRSAYIALLNYADGEKRYILAPRGIEVGEKIMSGPEAEIKPGNALQMKDMPVGTIIHNLELQPGKGGQLVRSAGAQARLMAKEEQYVHVNLPSGEVRLIPAECKATVGQVGNIEHENITLGKAGRSRWLGRRPSVRGVVMNPHDHPHGGGEGRKPAGRH-PVTPWGQRTIGKKTRKSKK-SDELIIRRRNE
>Fuchsiella_alkaliacetigena_WG11 Concatenation of 16 sequences
MSEKKKVRTGTVVSDKMDKTVVVAVERKTQHPLYKRVINRTSRFKAHDEKNECKVGDKVKIKETRPISKQKRWIVDEILRKAKMAN---KAKEKIRIRLKAYEHQLLDKSATKIVETAKRTGAQVSGPVPLPTKKEVFTVLRSPHVHKKSREQFEMRTHKRLIDILEPTSKTVDSLMRLDLPAGVDIEIKMSMTDPVADMLTRTRNANLANKDKVDIPASNIKEEIARILQDEGFIKEYKRIDDNAQGKLRLYLKYSNG-EKVITGLKRISKPGLRVYASKDEVPKVLGGLGVAIISTSQGVVTDKVAREKGIGGEVVCYVWVGQKINPHGLRVGVIKDWDAKWYADKDDYADFLHEDLDIRNHIKEKMYNSGISRMVIERAADRIKVDIHTARPGMVIGKGGSEVDALRKGLQEMTGKKVQINVVEVKNPEKNAQLVAESVAGQLEGRVSFRRAMRQAMNRALRQSGVEGFKIECGGRLGGAEMARTEGYHEGNVPLHTLRADIDYGFAEAYTTYGKIGVKVWINKGEIL-------P----EVDDELSIKQGDKVKVIAGNDKGK-------SGEVLRALPRENRVIVEGINIRKKHQRPTQDMPQGGIVEREAPIAVSNVKLICKHCDQPTRTGKEKLDSGEKVRTCKKCGEFMEAKAIAKQVRISSRKARQVIDLIRGKEVAEAIGILRHTPKKASKIIEKVLTSAVANAENNHDMIADELYISEAYVDEGPTMKRYKPRAMGQASPINKRTSHITVKVKEKKDLIKAVEEENMKDDIPEFKAGDTVKVDVKVVEGGKERIQVFEGIVLQRKGGGVRETFTVRKISHGIGVE---RIFPLHSPNIAKIEVVKRGDVNRSKLFYLRERRGKAARVREMSKARKKRHQRIRNKISGT-PDR--PRLNVYRSLKHIYAQVIDDLTSETLVAASTLDAEIKDKIDNGGNVDAAQEVGKLVAKRAIDKGIEKVVFDRGGDKYHGRIKALAEAARENGLMLLPKRVKHRKQHRGRLKGKAHRGNTVNFGEFGLQALEPAWITNRQIEAARIAMTRYIKRGGKIWVNIFPDKPVTAKPAETRMGSGKGAPEHWVAVVKPGRVMFEIAGINEEVAREAMRLAAHKLPIKTKFVKR--EGM---DGD-SMKLHDLQPAEGAKKKRKRVGRGIGSGHGKTSGRGHKGQNARSGGGVRPGFEGGQTPLFRRFPKRGFTN-KFKKEYAEVNVKSLNKFDEGTEVTPELLAEAGLVKQV-KDGVKILGDGDLDVSLTVKADGFTKSAVEKIEDAGGKAEVMIQVESKLNVADNSGARKLLCIKVLGGSKKKYATIGDTIIATVKEAIPDGMVKKGEVVKAVIVRTQKEYRRSDGSYISFDENSAVIVDKNSNPRGTRVFGPIARELRDKRFTRIISLAPEVMSRVGHLPVEIPEKVEVTV-KDSVVKVKGPKGELSHKV-NDRLDIKIEDNTLVITRSTD-SRMAI-LKEKFQEDIVEALMEKFDYDNVMQVPKVKKVILNMGIGEAAEDAKLLDNAVEELRVITGQEPVVTRAKKSIANFKIRKGMPVGCKVTLRGGQMYEFLYKLINVALPRVRDFRGLSTRSFDGRGNYSLGLDNQIVFPEIDVDEVDKTRGMDITIVTDAETDEEAKELLALMGMPFKRMPELALYNREGSQVGEIELNQNIFDVEINEHVVHEAVTAQLAAKRSGTAATKTRGKVSGGGRKPWRQKGTGRARHGSIRSPIWVGGGTTFGPQPRDYSKKLPKKVKKLAVKSALTAKVNEDELIVVDKLDFAQPKTKEMVKVLEALNSSDQKVLIVTSEKDANLYKSARNIPGVNVLIASALNVYDILNCNKLIATKDAIEKVEEMRKGILGKKVGMTQIFNDEGEVMPVTIIEAGPCSVVQKKTEEVDGYNGVQLGFGEVKEHRVNKPLKGHFDKYGIEPKKYIKEIRVDEDDEQYQVGEMIKADIFATGDRVDVTGTSKGKGFAGTVKRWNFNTGPKTHGSR-NYRLPGAIGAGSDPARVFMSIKKFKPTSPAKRYMTVESFEEITTD-KPEKSLLAPLKKSGGRNANGRITVRHRGGGHKRKYRIIDFKRDKDGVPAKVATIEYDPNRSARIALLHYADGEKRYILSPKGIEVGDTVRSGEEADIKPGNALKLKDIPVGTIIHNVELKPGKGAQLVRSAGAQAQLMAKEGKYAHIKLPSGEVRLVQAECKATIGQVGNIEHENITIGKAGRSRWLGRRPSVRGVAMNPHDHPHGGGEGRKAAGRH-PVTPWGQSTIGKKTRKPKK-SDKLIIRRRND
>Fuchsiella_alkaliacetigena_WG12 Concatenation of 16 sequences
MSEKKKVRTGTVVSDKMDKTVVVAVERKTQHPLYKRVINRTSRFKAHDEKNECKVGDKVKIKETRPISKQKRWIVDEILRKAKMAN---KAKEKIRIRLKAYEHQLLDKSATKIVETAKRTGAQVSGPVPLPTKKEVFTVLRSPHVHKKSREQFEMRTHKRLIDILEPTSKTVDSLMRLDLPAGVDIEIKMSMTDPVADMLTRTRNANLANKDKVDIPASNIKEEIARILQDEGFIKEYKRIDDNAQGKLRLYLKYSNG-EKVITGLKRISKPGLRVYASKDEVPKVLGGLGVAIISTSQGVVTDKVAREKGIGGEVVCYVWVGQKINPHGLRVGVIKDWDAKWYADKDDYADFLHEDLDIRNHIKEKMYNSGISRMVIERAADRIKVDIHTARPGMVIGKGGSEVDALRKGLQEMTGKKVQINVVEVKNPEKNAQLVAESVAGQLEGRVSFRRAMRQAMNRALRQSGVEGFKIECGGRLGGAEMARTEGYHEGNVPLHTLRADIDYGFAEAYTTYGKIGVKVWINKGEIL-------P----EVDDELSIKQGDKVKVIAGNDKGK-------SGEVLRALPRENRVIVEGINIRKKHQRPTQDMPQGGIVEREAPIAVSNVKLICKHCDQPTRTGKEKLDSGEKVRTCKKCGEFMEAKAIAKQVRISSRKARQVIDLIRGKEVAEAIGILRHTPKKASKIIEKVLTSAVANAENNHDMIADELYISEAYVDEGPTMKRYKPRAMGQASPINKRTSHITVKVKEKKDLIKAVEEENMKDDIPEFKAGDTVKVDVKVVEGGKERIQVFEGIVLQRKGGGVRETFTVRKISHGIGVE---RIFPLHSPNIAKIEVVKRGDVNRSKLFYLRERRGKAARVREMSKARKKRHQRIRNKISGT-PDR--PRLNVYRSLKHIYAQVIDDLTSETLVAASTLDAEIKDKIDNGGNVDAAQEVGKLVAKRAIDKGIEKVVFDRGGDKYHGRIKALAEAARENGLMLLPKRVKHRKQHRGRLKGKAHRGNTVNFGEFGLQALEPAWITNRQIEAARIAMTRYIKRGGKIWVNIFPDKPVTAKPAETRMGSGKGAPEHWVAVVKPGRVMFEIAGINEEVAREAMRLAAHKLPIKTKFVKR--EGM---DGD-SMKLHDLQPAEGAKKKRKRVGRGIGSGHGKTSGRGHKGQNARSGGGVRPGFEGGQTPLFRRFPKRGFTN-KFKKEYAEVNVKSLNKFDEGTEVTPELLAEAGLVKQV-KDGVKILGDGDLDVSLTVKADGFTKSAVEKIEDAGGKAEVMIQVESKLNVADNSGARKLLCIKVLGGSKKKYATIGDTIIATVKEAIPDGMVKKGEVVKAVIVRTQKEYRRSDGSYISFDENSAVIVDKNSNPRGTRVFGPIARELRDKRFTRIISLAPEVMSRVGHLPVEIPEKVEVTV-KDSVVKVKGPKGELSHKV-NDRLDIKIEDNTLVITRSTD-SRMAI-LKEKFQEDIVEALMEKFDYDNVMQVPKVKKVILNMGIGEAAEDAKLLDNAVEELRVITGQEPVVTRAKKSIANFKIRKGMPVGCKVTLRGGQMYEFLYKLINVALPRVRDFRGLSTRSFDGRGNYSLGLDNQIVFPEIDVDEVDKTRGMDITIVTDAETDEEAKELLALMGMPFKRMPELALYNREGSQVGEIELNQNIFDVEINEHVVHEAVTAQLAAKRSGTAATKTRGKVSGGGRKPWRQKGTGRARHGSIRSPIWVGGGTTFGPQPRDYSKKLPKKVKKLAVKSALTAKVNEDELIVVDKLDFAQPKTKEMVKVLEALNSSDQKVLIVTSEKDANLYKSARNIPGVNVLIASALNVYDILNCNKLIATKDAIEKVEEMRKGILGKKVGMTQIFNDEGEVMPVTIIEAGPCSVVQKKTEEVDGYNGVQLGFGEVKEHRVNKPLKGHFDKYGIEPKKYIKEIRVDEDDEQYQVGEMIKADIFATGDRVDVTGTSKGKGFAGTVKRWNFNTGPKTHGSR-NYRLPGAIGAGSDPARVFMSIKKFKPTSPAKRYMTVESFEEITTD-KPEKSLLAPLKKSGGRNANGRITVRHRGGGHKRKYRIIDFKRDKDGVPAKVATIEYDPNRSARIALLHYADGEKRYILSPKGIEVGDTVRSGEEADIKPGNALKLKDIPVGTIIHNVELKPGKGAQLVRSAGAQAQLMAKEGKYAHIKLPSGEVRLVQAECKATIGQVGNIEHENITIGKAGRSRWLGRRPSVRGVAMNPHDHPHGGGEGRKAAGRH-PVTPWGQSTIGKKTRKPKK-SDKLIIRRRND
>Fuchsiella_alkaliacetigena_WG13 Concatenation of 16 sequences
MSEKKKVRTGTVVSDKMDKTVVVAVERKTQHPLYKRVINRTSRFKAHDEKNECKVGDKVKIKETRPISKQKRWIVDEILRKAKMAN---KAKEKIRIRLKAYEHQLLDKSATKIVETAKRTGAQVSGPVPLPTKKEVFTVLRSPHVHKKSREQFEMRTHKRLIDILEPTSKTVDSLMRLDLPAGVDIEIKMSMTDPVADMLTRTRNANLANKDKVDIPASNIKEEIARILQDEGFIKEYKRIDDNAQGKLRLYLKYSNG-EKVITGLKRISKPGLRVYASKDEVPKVLGGLGVAIISTSQGVVTDKVAREKGIGGEVVCYVWVGQKINPHGLRVGVIKDWDAKWYADKDDYADFLHEDLDIRNHIKEKMYNSGISRMVIERAADRIKVDIHTARPGMVIGKGGSEVDALRKGLQEMTGKKVQINVVEVKNPEKNAQLVAESVAGQLEGRVSFRRAMRQAMNRALRQSGVEGFKIECGGRLGGAEMARTEGYHEGNVPLHTLRADIDYGFAEAYTTYGKIGVKVWINKGEIL-------P----EVDDELSIKQGDKVKVIAGNDKGK-------SGEVLRALPRENRVIVEGINIRKKHQRPTQDMPQGGIVEREAPIAVSNVKLICKHCDQPTRTGKEKLDSGEKVRTCKKCGEFMEAKAIAKQVRISSRKARQVIDLIRGKEVAEAIGILRHTPKKASKIIEKVLTSAVANAENNHDMIADELYISEAYVDEGPTMKRYKPRAMGQASPINKRTSHITVKVKEKKDLIKAVEEENMKDDIPEFKAGDTVKVDVKVVEGGKERIQVFEGIVLQRKGGGVRETFTVRKISHGIGVE---RIFPLHSPNIAKIEVVKRGDVNRSKLFYLRERRGKAARVREMSKARKKRHQRIRNKISGT-PDR--PRLNVYRSLKHIYAQVIDDLTSETLVAASTLDAEIKDKIDNGGNVDAAQEVGKLVAKRAIDKGIEKVVFDRGGDKYHGRIKALAEAARENGLMLLPKRVKHRKQHRGRLKGKAHRGNTVNFGEFGLQALEPAWITNRQIEAARIAMTRYIKRGGKIWVNIFPDKPVTAKPAETRMGSGKGAPEHWVAVVKPGRVMFEIAGINEEVAREAMRLAAHKLPIKTKFVKR--EGM---DGD-SMKLHDLQPAEGAKKKRKRVGRGIGSGHGKTSGRGHKGQNARSGGGVRPGFEGGQTPLFRRFPKRGFTN-KFKKEYAEVNVKSLNKFDEGTEVTPELLAEAGLVKQV-KDGVKILGDGDLDVSLTVKADGFTKSAVEKIEDAGGKAEVMIQVESKLNVADNSGARKLLCIKVLGGSKKKYATIGDTIIATVKEAIPDGMVKKGEVVKAVIVRTQKEYRRSDGSYISFDENSAVIVDKNSNPRGTRVFGPIARELRDKRFTRIISLAPEVMSRVGHLPVEIPEKVEVTV-KDSVVKVKGPKGELSHKV-NDRLDIKIEDNTLVITRSTD-SRMAI-LKEKFQEDIVEALMEKFDYDNVMQVPKVKKVILNMGIGEAAEDAKLLDNAVEELRVITGQEPVVTRAKKSIANFKIRKGMPVGCKVTLRGGQMYEFLYKLINVALPRVRDFRGLSTRSFDGRGNYSLGLDNQIVFPEIDVDEVDKTRGMDITIVTDAETDEEAKELLALMGMPFKRMPELALYNREGSQVGEIELNQNIFDVEINEHVVHEAVTAQLAAKRSGTAATKTRGKVSGGGRKPWRQKGTGRARHGSIRSPIWVGGGTTFGPQPRDYSKKLPKKVKKLAVKSALTAKVNEDELIVVDKLDFAQPKTKEMVKVLEALNSSDQKVLIVTSEKDANLYKSARNIPGVNVLIASALNVYDILNCNKLIATKDAIEKVEEMRKGILGKKVGMTQIFNDEGEVMPVTIIEAGPCSVVQKKTEEVDGYNGVQLGFGEVKEHRVNKPLKGHFDKYGIEPKKYIKEIRVDEDDEQYQVGEMIKADIFATGDRVDVTGTSKGKGFAGTVKRWNFNTGPKTHGSR-NYRLPGAIGAGSDPARVFMSIKKFKPTSPAKRYMTVESFEEITTD-KPEKSLLAPLKKSGGRNANGRITVRHRGGGHKRKYRIIDFKRDKDGVPAKVATIEYDPNRSARIALLHYADGEKRYILSPKGIEVGDTVRSGEEADIKPGNALKLKDIPVGTIIHNVELKPGKGAQLVRSAGAQAQLMAKEGKYAHIKLPSGEVRLVQAECKATIGQVGNIEHENITIGKAGRSRWLGRRPSVRGVAMNPHDHPHGGGEGRKAAGRH-PVTPWGQSTIGKKTRKPKK-SDKLIIRRRND
>Fracki_1_day140 Concatenation of 16 sequences
MSEKKKVRTGTVVSDKMDKTVVVAVERKTQHPLYKRVINRTSRFKAHDEKNECKVGDKVKIKETRPISKQKRWIVDEILRKAKMAN---KAKEKIRIRLKAYEHQLLDKSATKIVETAKRTGAQVSGPVPLPTKKEVFTVLRSPHVHKKSREQFEMRTHKRLIDILEPTSKTVDSLMRLDLPAGVDIEIKMSMTDPVADMLTRTRNANLANKDKVDIPASNIKEEIARILQDEGFIKEYKRIDDNAQGKLRLYLKYSNG-EKVITGLKRISKPGLRVYASKDEVPKVLGGLGVAIISTSQGVVTDKVAREKGIGGEVVCYVWMGQKINPHGLRVGVIKDWDAKWYADKDDYADFLHEDLDIRNHIKEKMYNSGISRMVIERAADRIKVDIHTARPGMVIGKGGSEVDALRKGLQEMTGKKVQINVVEVKNPEKNAQLVAESVAGQLEGRVSFRRAMRQAMNRALRQSGVEGFKIECGGRLGGAEMARTEGYHEGNVPLHTLRADIDYGFAEAYTTYGKIGVKVWINKGEIL-------P--EVD-DE*LSIKQGDKVKVIAGNDKGK-------SGEVLRALPRENRVIVEGINIRKKHQRPTQDMPQGGIVEREAPIAVSNVKLICKHCDQPTRTGKEKLDSGEKVRTCKKCGEFMEAKAIAKQVRISSRKARQVIDLIRGKEVAEAIGILRHTPKKASKIIEKVLTSAVANAENNHDMIADELYISEAYVDEGPTMKRYKPRAMGQASPINKRTSHITVKVKEKKDLIKAVEEENMKDDIPEFKAGDTVKVDVKVVEGGKERIQVFEGIVLQRKGGGVRETFTVRKISHGIGVE---RIFPLHSPNIAKIEVVKRGDVNRSKLFYLRERRGKAARVREMSKARKKRHQRIRNKISGT-PDR--PRLNVYRSLKHIYAQVIDDLTSETLVAASTLDAEIKDKIDNGGNVDAAQEVGKLVAKRAIDKGIEKVVFDRGGDKYHGRIKALAEAARENGLMLLPKRVKHRKQHRGRLKGKAHRGNTVNFGEFGLQALEPAWITNRQIEAARIAMTRYIKRGGKIWVNIFPDKPVTAKPAETRMGSGKGAPEHWVAVVKPGRVMFEIAGINEEVAREAMRLAAHKLPIKTKFVKR--EGM---DGD-SMKLHDLQPAEGAKKKRKRVGRGIGSGHGKTSGRGHKGQNARSGGGVRPGFEGGQTPLFRRFPKRGFTN-KFKKEYAEVNVKSLNKFDEGTEVTPELLAEAGLVKQV-KDGVKILGDGDLDVSLTVKADGFTKSAVEKIEDAGGKAEVMIQVESKLNVADNSGARKLLCIKVLGGSKKKYATIGDTIIATVKEAIPDGMVKKGEVVKAVIVRTQKEYRRSDGSYISFDENSAVIVDKNSNPRGTRVFGPIARELRDKRFTRIISLAPEVMSRVGHLPVEIPEKVEVTV-KDSVVKVKGPKGELSHKV-NDRLDIKIEDNTLVITRSTD-SRMAI-LKEKFQEDIVEALMEKFDYDNVMQVPKVKKVILNMGIGEAAEDAKLLDNAVEELRVITGQEPVVTRAKKSIANFKIRKGMPVGCKVTLRGGQMYEFLYKLINVALPRVRDFRGLSTRSFDGRGNYSLGLDNQIVFPEIDVDEVDKTRGMDITIVTDAETDEEAKELLALMGMPFKRMPELALYNREGSQVGEIELNQNIFDVEINEHVVHEAVTAQLAAKRSGTAATKTRGKVSGGGRKPWRQKGTGRARHGSIRSPIWVGGGTTFGPQPRDYSKKLPKKVKKLAVKSALTAKVNEDELIVVDKLDFAQPKTKEMVKVLEALNSSDQKVLIVTSEKDANLYKSARNIPGVNVLIASALNVYDILNCNKLIATKDAIEKVEEMRKGILGKKVGMTQIFNDEGEVMPVTIIEAGPCSVVQKKTEEVDGYNGVQLGFGEVKEHRVNKPLKGHFDKYGIEPKKYIKEIRVDEDDEQYQVGEMIKADIFATGDRVDVTGTSKGKGFAGTVKRWNFNTGPKTHGSR-NYRLPGAIGAGSDPARVFMSIKKFKPTSPAKRYMTVESFEEITTD-KPEKSLLAPLKKSGGRNANGRITVRHRGGGHKRKYRIIDFKRDKDGVPAKVATIEYDPNRSARIALLHYADGEKRYILSPKGIEVGDTVRSGEEADIKPGNALKLKDIPVGTIIHNVELKPGKGAQLVRSAGAQAQLMAKEGKYAHIKLPSGEVRLVQAECKATIGQVGNIEHENITIGKAGRSRWLGRRPSVRGVAMNPHDHPHGGGEGRKAAGRH-PVTPWGQSTIGKKTRKPKK-SDKLIIRRRND
>Marcellus_Frackibacter_T328 Concatenation of 16 sequences
MSEKKKVRTGTVVSDKMDKTVVVAVERKTQHPLYKRVINRTSRFKAHDEKNECKVGDKVKIKETRPISKQKRWIVDEILRKAKM-----------------------------------------------------------------------------------------------------------------------------------------------------------------------------------------------------------------------------------------------GQKINPHGLRVGVIKDWDAKWYADKDDYADFLHEDLDIRNHIKEKMYNSGISRMVIERAADRIKVDIHTARPGMVIGKGGSEVDALRKGLQEMTGKKVQINVVEVKNPEKNAQLVAESVAGQLEGRVSFRRAMRQAMNRALRQSGVEGFKIECGGRLGGAEMARTEGYHEGNVPLHTLRADIDYGFAEAYTTYGKIGVKVWINKGEIL-------P--EVDDE------------------------------------------------------RPTQDMPQGGIVEREAPIAVSNVKLICKHCDQPTRTGKEKLDSGEKVRTCKKCGEFMEAKAIAKQVRISSRKARQVIDLIRGKEVAEAIGILRHTPKKASKIIEKVLTSAVANAENNHDMIADELYISEAYVDEGPTMKRYKPRAMGQASPINKRTSHITVKVKEKK-----------------------------------------------------------------MGRS------------------VKKGPFVEEKLL---------AKIEEMNESGEKRVIKTWSRSSTVFPQMVGHTIAVYDGRKHVPIYITEEMVGHKL--------------------------GEFAPTRL--------------FRQHGSRTERSTALK----MLLPKRVKHRKQHRGRLKGKAHRGNTVNFGEFGLQALEPAWITNRQIEAARIAMTRYIKRGGKIWVNIFPDKPVTAKPAETRMGSGKGAPEHWVAVVKPGRVMFEIAGINEEVAREAMRLAAHKLPIKTKFVKR--EGM---DGD-SMKLHDLQPAEGAKKKRKRVGRGIGSGHGKTSGRGHKGQNARSGGGVRPGFEGGQTPLFRRFPKRGFTN-KFKKEYAEVNVKSLNKFDEGTEVTPELLAEAGLVKQV-KDGVKILGDGDLDVSLTVKADGFTKSAVEKIEDAGGKAEVMIQVESKLNVADNSGARKLLCIKVLGGSKKKYATIGDTIIATVKEAIPDGMVKKGEVVKAVIVRTQKEYRRSDGSYISFDENSAVIVDKNSNPRGTRVFGPIARELRDKRFTRIISLAPEVMSRVGHLPVEIPEKVEVTV-KDSVVKVKGPKGELSHKV-NDRLDIKIEDNTLVITRSTD-SRMAI-LKEKFQEDIVEALMEKFDYDNVMQVPKVKKVILNMGIGEAAEDAKLLDNAVEELRVITGQEPVVTRAKKSIANFKIRKGMPVGCKVTLRGGQMYEFLYKLINVALPRVRDFRGLSTRSFDGRGNYSLGLDNQIVFPEIDVDEVDKTRGMDITIVTDAETDEEAKELLALMGMPFKRMPELALYNREGSQVGEIELNQNIFDVEINEHVVHEAVTAQLAAKRSGTAATKTRGKVSGGGRKPWRQKGTGRARHGSIRSPIWVGGGTTFGPQPRDYSKKLPKKVKKLAVKSALTAKVNEDELIVVDKLDFAQPKTKEMVKVLEALNSSDQKVLIVTSEKDANLYKSARNIPGVNVLIASALNVYDILNCNKLIATKDAIEKVEEMRKGILGKKVGMTQIFNDEGEVMPVTIIEAGPCSVVQKKTEEVDGYNGVQLGFGEVKEHRVNKPLKGHFDKYGIEPKKYIKEIRVDEDDEQYQVGEMIKADIFATGDRVDVTGTSKGKGFAGTVKRWNFNTGPKTHGSR-NYRLPGAIGAGSDPARVFMSIKKFKPTSPAKRYMTVESFEEITTD-KPEKSLLAPLKKSGGRNANGRITVRHRGGGHKRKYRIIDFKRDKDGVPAKVATIEYDPNRSARIALLHYADGEKRYILSPKGIEVGDTVRSGEEADIKPGNALKLKDIPVGTIIHNVELKPGKGAQLVRSAGAQAQLMAKEGKYAHIKLPSGEVRLVQAECKATIGQVGNIEHENITIGKAGRSRWLGRRPSVRGVAMNPHDHPHGGGEGRKAAGRH-PVTPWGQSTIGKKTRKPKK-SDKLIIRRRND
>Halobacteroides_halobius_MD_1 Concatenation of 16 sequences
AEKQKKEEIGMVVSDKMDKTVVVAVERKKQHPLYKRVIKRTSKFKAHDENNECNEGDKVRITETRPISKNKNWKVAEIIRKAKMAE---QGRDKIRIKLKGYEHQLLDNSAEKIVKTANKTGAGVSGPVPLPTKKEVFTILRSPHVNSKSREQFEIRTHKRLIDIKEPTPKTIDSLMRLDLPAGVDIEIKSVVNDPIADMLTRIRNANQNHSKQVSIPASNVKEEIAQVLTEEGFTVDYKRKNDTAQGTIDLKLKYGPNGEKVITGLKRISKPGLRVYADKEELPKVLGGLGIAIISTSQGVMTDKQARKNGIGGEVLCYIWMGQKINPHGLRVGVIKDWDAKWYAEKDEYADLLHEDLEVREHIKEKMYEAGISRIVIERAADRIKIDVHAARPGMVIGKGGSEVTTLRSELEAITDKKVQVNVVEVKRPDQDAQLVAENIARQLVNRVSFRRAMKQALNRAMRQRDVEGFKIECAGRLGGADMARTEGYSEGSVPLHTLRADIDYGFTEAYTTYGKIGVKVWINKGEIL-------P--DVNNDEDLHVKKGDEVRVIAGKDKGR-------QGEILKVIPTESRVVVEGVNIIKKHAQPTQDNPQGGIIEREAPIHSSNVMLVCQDCNEATRTGKKVLDSGEKVRYCKNCDEIMEAKAIAKEVRISPRKARLVIDLVRDKEIGEAIGILKNTPKKAAGIIEKVLNSAVANAEHNHGMIADELRVSEAYVDEGPTMKRYKPRAMGQASPINKRTSHITIKVVEK-NLVDVVEQEQMKEDVTEFNPGDTVKVHYKVEEGGKERIQIFEGVVIKRQGGGIRETFTVRKTSFGVGVE---RIFPLHSPKVDKIELVREGDVNRAKLYYLRERKGKAARVKAKEEARKRRHKRVRKTVKGT-PTQ--PRISVHKSLNHIYAQVIDDFREKTLVSASTVDTEIREKIENGGNVEAAKVVGENLAKRALDAGIKKVVFDRSGYKYHGRIKALADAAREGGLMLIPKRIKHRKQHRGRMKGKATRGTKVNFGDYGLQALEPAWITNRQIEAARIAITRHVKRDGKIWVNIFPDKPVTAKPAETRMGSGKGATEEWVAVVKPGRVMFEIGGVKEEFAREAMRLAAHKLPIKTKFVKR--EEM---DGEQGLDLHDLQPAEGSKKKKKRVGRGTGSGKGKTSGRGHNGQNSRSGGGVRVTFEGGQTPYFKRFPKRGFSNDRFKKEHAVVNVEDLNRFEEDSNVTVEDLKDTGLISKE-KDGVKILGDGELEKSLTVKAHKYSKSAVKKIEAAGGKAEVMIQTESKLKVADNSGARELLCVKVLGGSGKRYASLGDVIIATVKEAIPDGMVSKGEVVKAVIVRTKRKVKRDDGSYISFDENAAVLVDNNDAPVGTRVFGPIARELRDKRYGRIISLAPEVMSRVGHLPVEIPEKVEVSL-DGSIITVKGPKGELTEEF-SPRLNIEIDD-ELVISRISD-SNMSV-LEERYNEEIVSSLMEKFDYDNVMEVPKLKKVVVNMGLGDVSENANLLDEAVESLESVTGQEPVVTRAQKSIANFKIRKGMPVGCKVTLRGNKMYEFLYKLVNVALPRVRDFRGISANSFDGRGNYSLGLNDYTVFPELKVDEVSTILGMDIVLVTSAESDEEAKEMLALMGMPFKKMPELPLYDTEGQTVGNVDLNDEIFDVEINENVVHEAVTAQLAAKRAGTAKTKTRGQVRGGGRKPWRQKGTGRARHGSIRSPIWVGGGTTFGPQPRSYEKNVPKKVKKLAVKSALSAKVAENSLSVVDEFDFEQPKTKQMVSVLDNFKAADKKVLIVLNVRDNNIYKSASNIPGVKVVTSNQVNVYDVLNSDKVLITKGAINQVEEM-KGILGKKIGMTQVFNDDGEVIPVTVVKAGPCPVIQKKTEEVDGYSAVQLGFEDAKAFRVNKPVTGHFEKYGIEPKKYIKEFRLDGVEE-LETGDEVKVDTFSAGDKIDVTGTSKGKGFAGTVKRWNFSTGPKTHGSR-NYRLPGSIGQSADPARVFMAIKKFKPTTPSRRYMTVSTFEEITTD-KPEKSLLEPLKKTGGRNNNGRITTRHRGGGHKRKYRVIDFKRDKVGVPAKVATIEYDPNRSARIALLNYADGEKRYILAPRGLKVGDNVVSNSEADIKPGNALPLKNIPVGTVVHNIELKPGKGGQLVRAAGAQAQVMAKEGDFAHVELPSGEGRLININCKATVGQIGNVDHENITIGKAGKSRWLGRRPSVRGVSMNPHDHPHGGGEGRKPAGRH-PVTPWGEPTIGKKTRKKKK-SDRLIVKSRHQ
>Halonatronum_saccharophilum_Z_7986 Concatenation of 16 sequences
EQASQKEKVGIVVSDKMDKTVVVAVERKTQHPLYKRVITRTSKFKAHDENNECKEGDKVKIVETRPLSKQKNWKIKEIIRKAKMAE---QAKGKIRIRLKAYEHQLLDNSATKIVETAKKTGADVSGPVPLPTKKEVFTILRSPHVNSKSREQFEMRTHKRLIDIKDPTPKTVDSLMRLDLPAGVDIEIKMSMTDPIADMLTRVRNANSVIKKDVKIPASNIKEEIARVLKEAGYIKGYERVKSGPQGYLRLFLKYGDNNEKVITGIKRISKPGLRVYANKEEVPKVLGGLGIAILSTSNGVMTDKSARKAGIGGEVICYVWMGQKINPHGLRVGVVKDWDAKWYADKEDYADLLHEDLEVRNYIKENMSESGISRIVIERAANRIKVNIHTARPGMVIGKGGSEVNNLRAQLEKMTGKKVQVNVVEVKKPDQDAQLVAENIAEQLVNRISFRRAMKQAIKRAMKSRGVEGIKVECAGRLGGADMARTEGYSEGSVPLHTLRADIDYGFAEADTTYGKIGIKTWIYKGEIL-------P--EV--NEGLHVKKGDKVQVRSGKDRGK-------EGEVIKVFPAKSRVIVEGVNIIKKHVRPTQDNPQGGIVEKEAPIHSSNVMLICNSCGEASRTAKKVLEDGKKIRFCKKCGEDMEAKAVAKRIRISPRKARLVIDLVRGKDIGEAVGILKNTPNKAAKVIEKVLLSAVANAENNHDMIADELYISEAYIDEGPTMKRFKPRAMGQASPINKRTSHVTIKVAEKKDLIKAIEQDQLKEEVPSFGPGDTLKVHVKVQEGGKERIQVFQGIVIKKKGGGIQETFTVRKISFGVGVE---RVFPLHSPKIAKIEVVRRGDVRRAKLYYLRERRGKAAQVKE---------------------------------------------------------------------------------------------------------------------MLIPKRVKYRKQHRGRRKGKAMRGNRVTFGDFGLQALDAAWINNRQIEAARIAITRHIKRGGKVWINIFPDKPVTAKPAETRMGSGKGAPEQWVAVVKPGRVMFEIGGVDEELARRAMTLASHKLPIRTKFVKR--EEM---DGD-TMKLHDLKPAKGSKKGRKRLGRGIGSGKGKTSGKGHKGQNARSGGGVRPTFEGGQTPLFRRLPKRGFSNARFKKEYAVVNIEDLNRFEDNTVVSIEELKAAGLIDKV-KDGVKILGDGNLDKALTVKSNKFSKSAVEKIEAAGGKVEVMIQAESRLKVADNSGARELLCVKVLGGSRKRYASVGEVIVATVKEAIPDGVVKKGEVVKAVVVRTKRQVRRKDGSYISFDENAAVIIDKNDQPKGTRIFGPIARELRENNFTRIISLAPEVMSRIGHVPIDIPEKVQIDI-DGNVVKVKGPKGELQEKV-SPRMDITIEDNQLKVNRPTD-SKMST-LRETYKNEIVSALTEKFNYDNVMEVPKLDKVVLNIGLGDAAENAKLLDEGVEVLQTITGQNPVITRAKKSIANFKIREGMPVGCKVTLRGEEMYEFLYKLINVTLPRVRDFRGVSKKAFDGRGNYSLGIKDHTVFPEIKIDDVDKILGMDIVIVTSAQSDEEAKELLALMKMPFKKMPEITLYNAEGQETGNVSLNENIFDVEVNEHVVHEVVVAQLAAKRVGTAKTKTRGEVSGGGRKPWRQKGTGRARHGSIRSPLWVGGGTTFGPQPRKYKKKVPKKVKKLAIKSALTSKVEENNLVVLDNIDFAEPKTKKMVSLLDKFGVASEKVLIVLDERNDNVYKSARNLQGVRVVTPNRVTVYDLLNSKKVIMTKEAVSKVEEM-KGILGKKVGMTQIFNENGEMIPVTVVEAGPCAVVQKKTEEIDGYNSIQLGFEDLKENKITKPVKGHFEKYGVNPKKYIEEFQVEGSET-LEPGDEVKVDVFSAGDVVDVTGVSKGKGFAGTVKRWNFNTGPKTHGSR-NYRRPGSIGAGSDPARVFMAIKKFKPTTPSRRYMTVASFEEITTD-KPEKSLLKPIKKTGGRNATGRITVRHRGGGHKRMYRVIDFKRNKDGIPAKVATIEYDPNRSARIALLNYVDGEKRYIIAPKGLQVGDEIISGSEADIKPGNALALENIPVGTIIHNIELKPQKGAQLVRSAGTQAQLMAKEGKYAHVQMPSGEVRLINVKCRATIGQVGNIEHENITIGKAGRSRWLGRRPSVRGTAMNPHDHPHGGGEGKKAAGRQ-PVTPWGQKTIGKKTRKPKA-SDKMIVRSRHA
>Orenia_marismortui_DSM_5156 Concatenation of 16 sequences
ERSDQKERVGIVVSDKMDKTVVVAVERKTQHPLYKRVITRTSKFKAHDESNECREGDKVKIIETRPISKHKNWAVKEIVERAEMAQ---QAADKIRIRLKAYEHQLLDNSAKKIVETAKRTGADVSGPVPLPTKKEVFTILRSPHVNSKSREQFEMRTHKRLIDIKDPTPKTVDSLMRLDLPAGVDIEIKMNITDPIADMLTRVRNANNISRTEVEIPASNVKEEIARVLSEEGFVKGYKRVDNGPQGTIKVFLKYGDNGEKVITGIKRISKPGLRVYANKEEVPKVLGGLGVAIISTSNGVMTDKDARKAGIGGEVICYVWMGQKINPHGLRVGVVKDWDAKWYADKEDYADLLHEDLEIRDHIKTAMYDAGISRIVIERAANRIKVNIHTARPGMVIGKGGSEVNKLRSDLEGLTNKQVQVNVVEVKKPDQDAQLVAENIAEQMENRVSFRRAMKQSINRAMRQRGVEGIKVSCAGRLGGADMARTEGYSEGSVPLHTLRADIDYGFAEANTTYGKIGVKVWIYKGEIL-------P--DI--DEDLHVKKGDKVKVIAGKDKGK-------EGEILKSFPKASRVIVKGVNIIKKHVRPTQDNPQGGIVEKEAPIHSSNVMLVCEKCGDASRAGKKVLDSGEKVRFCKSCGEDMEAKAIAKRVRISPRKARLVIDLVRGKEIGEAFGVLRNTPNKAAGIIEKLLNSAVANAENNHGMIADELYISEAYVDEGPTMKRYKPRAMGQASPINKRTSHLTIKVAEKKNIIDAIEKEQLKNDIPEFNSGDTLRVHVKVQEGGKERIQIFEGIVIKRKGGGIKETFTIRKISFGVGVE---RIFPLHSPKIDKIEVKRRGDVNRAKLYYLRERRGKAAQVKEKREARSRRHKRIRNKVQGT-PSR--PRLNVSRSLQHIYAQVIDDFAGETLVSASTVDKEISEKVENSGNIEAAKIVGEYIAKRALDKGIETVVFDRGGYDYHGRIKALAEAARDNGLMLIPKRVKHRKQHRGRMKGKAQRGNKVTFGDYGLQALEPAWINNRQIEAARIAITRKIKRGGKVWINIFPDKPVTAKPAETRMGSGKGAPEHWVAVVKPGRVMFELGGVDEELARDAMRLAAHKLPIKTKFVKR--EEM---DGE-SMKLHDLKPAEGSKKNRKRVGRGIGSGKGKTSGKGHKGQNARSGGGVRPLFEGGQTPLFRRLPKRGFSNARFAKEYSIINVKDLNRFDNDTEVSVEVLKESGLIDNV-KDGIKVLGDGTLEKSLTVKAHKFTKSAVEKIEAAGGKVEVMIQQESRLKVADNTGARELLCIKVLGGSKKRYASIGDIIVATVKEAIPNGMVKKGDVVKAVIVRTKNETRRKDGSYISFDENAAVIIDKNNEPKGTRIFGPIARELRDNNFTRIISLAPEVMSRIGHNPVEIPEKVNVTV-DNNAVKVKGPKGELEETV-SPRMDIKIEDNQVTVNRPTD-SKMSL-LKEKYNKDIVPAMMEKFNYSNVMEVPKLKKVVLNMGIGEAAENAKLLDEAVEFLQTITGQSPVITRAKKSVANFKIREGMPVGCKVTLRGEEMYEFLYKLINVALPRVRDFRGISGKAFDGRGNYSLGLNNHTVFPEIKIDDVDKILGMDIVIVTSAENDEEAKELLSLMNMPFKKMPELALYNIDGQKSGNVDLKDEVFNVEVNEHVVHEAVVAQLAAKRTGTAKTKTRGEVAGGGRKPWRQKGTGRARHGSIRSPLWVGGGTTFGPQPRKYKKRLPKKVKKLAVKSALTVKLEEENLVIIDKFDFSAPKTKEMVSILDKFGVANDKVLVVIEEKNDNIYKSARNIPGVRVVTPNKVTVYDVLNSKKVIMTQDAVAKVEEM-KGILGRKVGMTQVFNEAGEVVPVTVVEAGPCPVVQKKTEEVDGYTAVQLGFVDKKANKANKAQKGHFEKYGVDNKKYIREFRIEGAEN-LEPGDEVKVDTFATGDKIDVTGISKGKGFAGTVKRWNFNTGPKSHGSR-NYRRPGSIGAGSDPARVFMAIKKFKPTTPSRRYMTVESFDEITTN-QPEKSLLKPLKKTGGRNSNGRITVRHRGGGHKRMYRVIDFKRDKDGIPAKVATIEYDPNRSARIALLHYVDGEKRYIIAPRGLQVGDEIISGPEADIKTGNALPLESIPVGTIIHNVELKPGKGAQLVRSAGSEAQLMAKEGKYANIQLPSGEMRLVSIKCRATIGQVGNVEHENITIGKAGRNRWLGRRPSVRGTAMNPHDHPHGGGEGKKAAGRH-PVTPWGQPTIGKKTRKKKA-SDKMIVRSRHA
>Halothermothrix_orenii_H_168 Concatenation of 16 sequences
ERNKRKERVGVVVSDKMDKTVTVAVERRTQHHLYKKVMKKTKKFKAHDEENKCGVGDKVRIMETRPLSKNKRWRVVEIIEKAKMAK-----HEKIRIRLKAYEHELLDQSAQKIVATAKRTGAEVSGPIPLPTEKEVYTVLRSPHVHKDSREQFEMRTHKRLIDIVDPTSKTVDALMRLDLPAGVNIEIKMNITDPIADMLTRIRNANDTNKDVVNIPASNMKISIARILKEEGYIKDYKVIEKKPQNALRIYLKYSKNGEKVISGLKRISKPGLRVYVKKDEVPKVLGGLGIAVLSTSRGILTDKQARQEGIGGEVLCYVWMGQKVHPHGLRVGVIKDWDAKWYADKNNYADLLQEDLKIRNHVKNKMYDAGISRIVIERVANRLKLDVYTARPGMVIGRGGSEVDALRKDIEQMTGKNVQINVVEVEDPELDAQLVAENIAAQLERRISFRRAMKQAMNRAMR-MGAEGFKVQSSGRLGGAEMARTEGYSDGRVPLHTLRADIDYGFAEAYTTYGKIGVKVWINKGEVL-------P--EV--EDKMRVKKGDLVEVIAGKDRGK-------RGKVLRVIPREDRVIVEGINIVHRHMRPTPDMPQGGIVKNEAPIHISNVMLVCPNCDEKTRIGATYLEDGQKVRKCKKCDEVMEARAVAKYVRVSPRKARQVIDLIRGKEIGEALGILKHTPKKASSIIEKVLNSAIANAENNHDMMVEDLYVSKAYVDEGPTMKRYRARAMGQAGLIRKRTSHITIVVSEKKNIIREIEKEQMRDDIPEFWPGDTVRLMIKVVEGGKERLQPFEGVVIKRQGGGVRETFTVRKVSNGVGVE---RTLPVHSPKIASFEVVRRGDVNRAKLYYLRERKGKAARIKEKRLARKRRHLRIRNKIFGT-PER--PRMSVFRSKKNIYVQVIDDISGHTLVSASSLDPAIRDEIDNGGNVEAAKKVGELVAERALEKGIKKVVFDRGGNRYHGRIKALAEAARAKGLMLIPKRVKYRKQHRGRMTGKAKRGNRITFGEYGLQALEPAWITNRQIEAARVAITRSLKRGGKVWIKIFPDKPVTAKPAETRMGGGKGAPEKWVAVVKPGRIMFEVAGVSEELAREAIRLASHKLPIKTRFVKR--EEM---DGE-AMKLHDLRPAKDAKKKRKRVGRGTGSGRGFTSGRGSKGQNARSGGGVRPTFEGGQTPLFRKLPKKGFNN-IFKKVYNEVNVYQLNKFNKGEEVTPEKLLEKGIIDKVARSGVKILGNGELDKALTVKAHAFTKSAREKIEAAGGKAEVMIQAESRLRVADNTGARELLCIRVLGGSRKRYAGVGDIIVATVKEAIPDGMVKKGEVVKAVVVRTKKETRRPDGSYIKFDENAAVLIDKANNPRGTRIFGPVARELREKNFMKIISLAPEVMSRIGKLPVDIPEKVDVSV-NDNLVTVKGPKGELTKEFNNKKVTVEVKDGQVLVRRVHDKDKMSV-LAEQYKEEIVPKLMDKFDYENIMAVPRVEKVVVNVGMGELKEDPKLIDVVVNDIASITGQKPVITRAKKSVANFKIREGMPIGAKVTLRGETMYEFLYKLVNVTLPRIRDFRGVSPKSFDGRGNYNIGIREHIVFPEIEIDKVDKVYGLEITIVTSAETDEEAYELLKLMGMPFNQMPQVAKYDTTGNRVGDIDLADNVFNEEVNEHVVHQVVTAQLATMRRGTASTKTRGEVSGGGRKPWRQKGTGRARHGSIRSPLWVGGGIVFGPRPRKHIKKVPKKVKKLALRSILSYKSQNEELIILDELKFDTPKTKQVVELLSNLNLEGKKVLIILPDKDANIYLSARNIPGVKTLVVDALNAFDLLNNDCIVMSEEAVKRVEEMAKGIIGKKLGMTQIFDDDGNVIPVTVVQAGPCVVIQKKVEERDGYNALQVGFEDVPEHRVNKPLKGHFERAGVKPKKHVKEF--MDFPEDLNEGDEITVDIFEEGELVDVTGISKGKGFAGTIKRWNFSRGPMSHGSR-FHRAPGSIGA-VDASRVFMAIKKFKPTTPSRRFMTVSAFDEITRR-EPEKSLLAPLKKTGGRNSYGRVTVRHRGGGHKRRYRIIDFKRDKDGVPARVASIEYDPNRSARIALLHYVDGEKRYILAPNKLQVGDTVKSGEDAEIKPGNALKLKNIPVGTIIHNIELKPGKGGQLARAAGTMAQILAKEGKYAHIKLPSGEVRLISLECKATIGQVGNIDHENISIGKAGRKRWLGKRPHVRGVAMNPVDHPHGGGEGRTSTGRH-PVTPWGKRTLGKKTRKRKA-SDKYIIRSRRA
>Halanaerobium_sp._sapolanicus Concatenation of 16 sequences
ERNNRKERVGIVVSDKRDKTITVAVERRTQHPEYKRVIKKTKKYTAHDEENVCNEGDKVKIMETRPLSKTKRWRLIEILEKAKMAK-----HEKIRIRLKAYEHELLDQSAEKIVETAERTGADVSGPVPLPTEKEVFTVLRSPHVHKDAREQFEMRTHKRLIDILDPTSKTVDSLMRLDLPAGVNIEIKMNITDPIADMLTRIRNANSVGKGRVDIPASNIKNNIGELLKREGFISDVKLVERKPQNMIRVYLKYGENDEKVITGLKRISKPGLRVYVNKDEVPRVLGGLGIAVISTSQGVMSDKEAREKGIGGEVLCYVWMGQKVNPHGLRVGVIKDWDAKWYADKQDYSKLLKEDQEIRNHVKEKMYEAGISRIVIERAANRLKLDVHTARPGMVIGRGGSEVEALRNEVETLTGRTVQINVVEVEDPEMNAQLVAENIAAQLVRRISFRRAMKQALNRAMR-MGAEGFKVQSSGRLGGAEMARREGYSQGSVPLHTLRADIDYGFAEADTTYGTIGVKVWINKGEIL-------P--EI---DEMRIKKGDTVEVITGKDRGK-------RGEILSVIPKKDRVIVEEVNIVHRHMSPTQDMPQGGIIENEAPIHASNVQLVCPRCDEKTRVGAEYLDDGTKVRKCKQCDEIMEAKAVAKHLRITARKARLVTDLIKGKDVNTAVAILKNTPKKAAKMVEKVLNSAVANAENNHDMFVDDLIVKEAFVNEGPTMKRWKPRAQGQASPIKKRTSHITVVLSDQKNIINEIEKEQMRDDIPEFAVGDTLNLKVRISEGGKERLQPYKGVVIKRNGGGLNETFTVRKIAHGVGVE---RTFPVHSSKLDAIEVVRRGDVRRSRLYYLRDRRGKASRIKEKREARIKRHQRIRNKVVGT-PDR--PRMNVTRSLKHIYVQIIDDLSGETIASASTLDPVLRDEVDVASNKEAAAKVGKLVAQRALEKEIDTVVFDRSGYKYHGRVKALADSAREEGLMLVPKRVKHRKQMRGRMKGKAVRGTEITFGEYGLQALEPVWITNRQIEAARVALTRSIKRGGKVWIKIFPDKPVTAKPAETRMGSGKGAPEKWVAVVKPGRIMFELAGVPEEVAREAMRLASHKLPIKTKFVAR--EGM---DGE-AMKLNNLKPAAGYKKDRKRVGRGTGSGRGYTSGRGANGQNSRSGGSVRLTFEGGQTPLFRRFPKRGFNN-KFKKEFNIVNVYQLNRFSADDTISPEVLIEAGLIDKVAKNGVKILGKGEVTVALNVKAHAFSASAKDKIEAAGGKPEVMIQSESRLKVADNSGARELLCVKVLGGSKKKYAKIGDEIIVSVKEAIPDGMVKKGEVARAVIVRTKKPLKRRDGTYIKFDENAAVIIDDNNNPKGTRIFGPVTRELREKNFMKIISLAPEVMSRIGKLPIEIPEKVDVSV-DGQKVTVKGPKGELEREF-KAGIDIKVEDNEIIVERNGD-DIMSV-LATEYREEILPQLVEKFSYNNVMEAPKLEKVVVNVGLGDAKEDTKLLDTVVDEVARITGQNPTVTRAKKSIANFKIREGMPVGVKVTLRGEYMYEFLYKLINITMPRIRDFRGVSPKSFDGRGNYSLGISEHTVFPEINIDDVDNVHGMEITIVTSAETDEEAFELLSIMGMPFKKMPQVTKFDQSGNELDMVDLNDSVFNNKINEHVVHQVVNAQLAARRSGTASTKNRANVRGGGRKPWRQKGTGRARHGSIRSPLWVGGGVTFGPSPRSYDKKLTKKMKRLALKSVLTDKVNRDEVVLVDKIALSEPKTKAVIKILADLNLEDKKVLIVMPEKDDNLYLSARNIPNVKTLLAGSINAYDLLDNEMIIFIEEAVKMIEEMAKAILGKKLGMTQYFKDNGDVVPVTVVEAGPCVVTQIKTTEKDGYDAVQLGFGEVKKHRLNKPKLGQFESRNLEPKKYLREFKGLDLD--LSEGSEVAADIFEVGDIVNVSGVSKGKGFQGNIKRWNHHSGPMSHGSH-FHRAPGSIGS-VDARRVFMAIKSFKPTTPSRRYMTVSSFDDITTD-EPEKSLLAPIKRQGGRNVDGRITSRHQGGGHKRRYRIIDFKRDKDGIPAKVKTIEYDPNRSARIALLQYVDGEKRYILAPNKVQVGDTLETGAGADITAGNALKLKDIPVGTIVHNVELQAKKGGQIARSAGTMAQLLAKEGKFVHLKMPSGEVRLIHQECKATIGQVGNIDHENITIGKAGRTRWKGKRPHVRGVVMNPHDHPHGGGEGKSPAGRH-PVTPWGKPTMGKKTRKPKR-SDKYIIRSRHA
>Halanaerobium_salsuginis_ATCC_51327 Concatenation of 16 sequences
ERNSRKERKGVVVSDKRDKTITVAVERKTQHPKYKRVVKKTKKYTVHDEENICNQGDIVKIMETRPLSKTKRWRLVEVIEKAKMAK-----HEKIRIRLKAFEHELLDQSAEKIVATAERTGADVSGPVPLPTEKEVFTVLRSPHVHKDSREQFEMRTHKRLIDILDPTSKTVDSLMRLDLPAGVNIEIKMNLTDPIADMLTRIRNANSVGKGRVDIPASQVKASIGELLKAEGFISDMKLVERKPQNMIRVYLKYGENDEKVISGIKRISKPGLRVYVGKDEVPKVLGGLGIAVISTSQGVMSDREARKKGIGGEVLCYVWLGQKVNPHGLRVGVIKDWDAKWYADKNEYSKLLNEDQEIRSHVKEKMFEAGISRVVIERAANRLKLDVYTARPGMVIGRGGSEVEALRNEIEALTGKTVQINVVEVEDPELNAQLVAENIAAQLVRRISFRRAMKQALNRAMR-MGAEGFKVQSSGRLGGAEMARREGYSEGSVPLHTLRADIDYGFAEADTTYGLIGVKVWINKGEVL-------P--EL--NEELRIKKGDTVEVISGKDKGK-------RGEILKVIPKKDRVIVEGVNIVHRHVSPTQDMPQGGIIENEAAIHASNVQLVCPRCDEKTRAGVEYLEDGKKVRKCKKCDEDMEAKAVAKHLRITARKARLVTDLIKGKDVNTAVAILKSTPKKAARMVEKVLNSAVANAENNHDMFVEDLTVSSAFVDEGPTMKRWKARAQGSASPINKRTSHITIVVSDTENIINEIEKEQLRDDIPEFAVGDTLDLKVRISEGGKERLQPFRGVVIRRNGGGLNENFTIRKVANGVGVE---RTFPLHTSKLGSIEVVRRGDVRRSRLYYLRDRRGKASRIKEKREARKKRQQRIRNKVVGT-PER--PRMNVTRSLKHIYVQIIDDLSGTTIASASTLDPALKDSIEVASNKEAAKLVGELAARRALEKGVDSVVFDRSGYKYHGRVKALADSAREEGLMLVPKRVKHRKQMRGRMKGKAQRGTKITFGEYGLQALEPAWITNRQIEAARVALTRSIKRGGKVWIKIFPDKPVTAKPAETRMGSGKGSPEKWVAVVKPGRIMFELAGVPEEVAREAMRLASHKLPIKTKFVAR--EGM---EGE-AMKLNNLKPAAGYKKSHRRVGRGTGSGRGYTSGRGANGQNARSGGKVRPTFEGGQTPLFRRLPKRGFNN-KFKKEFNEVNVYQLNKFTADETVTPELLLEKGIIVNLAKHGVKILGKGEVSVALNVKAHAFTASAREKIEAAGGKSEVMIQSESRLKVADNSGARELLCIKVLGGSKKKYAKIGDKIIVTVKEAIPDGMVKKGEVAKAVIVRTKKSLKRKDGTYIRFDENAAVIIDDNNNPKGTRIFGPVTRELREKNYMKIISLAPEVMSRIGDLPIAIPEKVEVTV-NGQQVKVKGPLGELEKTF-KPGININVSEGEIIVNRNGE-DIMSV-LANEYKEEILPQLMEKFSYDNVMQVPKIEKLIINVGLGDAKDDTKLLDTVVEEIARITGQSPTITRAKKSIANFKIREGMPVGVKVSLRGELMYEFLYKLINITMPRIRDFRGVSPKSFDGRGNYSLGISEHTVFPEINIDNVDNVHGLEITIVTSAETDEEAFELLSIMGMPFKKMPQVAKYNQNGKELDQVELLDSVFADKINTHVVHQVVNAQLAARRSGNSSAKTRGEVRGGGRKPWRQKGTGRARHGSIRSPLWVGGGITFGPSPRSYDKKLTKKMRRLALRSVLTDKVQRGELMLIDKIELDQPKTKAVAEILADLKLADKKVVIVMPEKDDNLYLSARNIPNVKTLLAGSINAYDLLNNEMVIFIEEAVKMVEEMAKAILGKKLGMTQYFKDNGELVPVTVVEAGPCVVTQIKTTEKDGYDAVQLGFGEIKKHRLNKPQLGQFERRDLEPKKHLKEFKGLDLE--LSEGSEVKADIFAAGELVNVTGISKGKGFAGNIKRWNHNSGPNTHGSH-FHRAPGSIGA-VDARRVFMAIKSFKPTTPSRRYMTVSAFAEITTD-QPEKSLLAPMKRKGGRNANGRITSRHQGGGHKRRYRLIDFKRDKDGIPAKVKTIEYDPNRSARIALLQYVDGEKRYILAPDKVQVGDILETGVEADITAGNALQLKDIPVGTIVHNVELQAGKGGQIARSAGAMAQILAKEGKFVHLKMPSGEVRLIHQQCKATIGQVGNIDHENITVGKAGRSRWKGKRPHVRGVVMNPHDHPHGGGEGKSPAGRH-PVTPWGKPTMGKKTRKPKR-SDKYIVRSRHA
>Halanaerobium_praevalens_DSM_2228 Concatenation of 16 sequences
ERNNRKERKGVVVSDKRDKTITVAVERRTQHPKYKRIVKKTKKYTAHDEENICNEGDIVTIMETRPLSKTKRWRLVEIIEKAKMAK-----HEKIRIRLKAFEHELLDQSAEKIVATAERTGADVSGPVPLPTEKEVFTVLRSPHVHKDAREQFEMRTHKRLIDILDPTSKTVDSLMRLDLPAGVNIEIKMNLTDPIADMLTRIRNANSVGKDRVDIPASKVKTSIGELLKAEGFINDVKLVERKPQNMIRVYLKYGDNDEKVISGIKRISKPGLRVYAGNDEVPQVLGGLGIAVISTSQGVMSDKEARNKGIGGEVLCYVWMGNKINPHGLRVGVIKDWDAKWYADKKDYSKLLNEDREIRSHVKEKMFEAGISKVVIERAANRLKLDVYTARPGMVIGRGGSEVEALRNDVEALTGKTVQINVVEVKDPEKNAQLVAENIASQLVRRVSFRRAMKQAMNRAMR-MGVEGFKVQSSGRLGGAEMARREGYSEGSVPMHTLRADIDYGFAEAATTYGTIGVKVWINKGEIL-------P--EI--DDEMRIKKGDTVEVISGKDKGK-------RGEILKVIPKKDRVIVEGVNIVHRHVSPTQDMPQGGIIENEAAIHASNVQLVCPRCDEKTRVGAERLENGNKVRKCKQCDEVMEARAVAKHLRITARKARLVTDLIKGKDVDTAVAILKSTPKKAAKIVEKVLNSATANAENNHDMFVDDLYVKRAFVDEGPTMKRWKARAQGSASPINKRTSHITVVLSDTKNIINEIEKEQIRADIPEFAVGDTLDLKVLISEGGKERLQPFKGVVIRRNGGGLSETFTIRKIAHGVGVE---RTFPLHTSKLEEINVVRRGDVRKSRLYYLRDRRGKASRIKEKREARQKRHQRIRNKVVGT-PNC--PRMNVTRSLKNMHVQIIDDLSGETIASASTLDPALRDSIEVASNKEAAKMVGELAASRALEKGIDTVVFDRSGYKYHGRVKALADAAREEGLMLVPKRVKHRKQMRGRMKGKAHRGNKITFGEYGLQALEPVWITNRQIEAARVALTRSIKRGGKVWIKIFPDKPVTAKPAETRMGSGKGAPEKWVAVVKPGRIMFELAGVPEEVAREAMRLASHKLPIKTKFVAR--EGM---DGE-AMKLNNLKPAAGYKKNRKRVGRGTGSGRGYTSGRGANGQNSRAGGKVRLTFEGGQTPLFRRLPKRGFNN-KFKKEFNEVNVYQLNKFSADASVTPESLLEKGIIDKIAKNGVKILGKGEVNIALEVKANAFTASAREKIEAAGGKSEVMIQSESRLKVADNSGARELLCIKVLGGSKKKYAKVGDKIVVSVKEAIPDGMVKKGEVAKAVIVRTKKSLKRKDGTYIRFDENAAVIIDDNNNPKGTRIFGPVTRELREKNYMKIISLAPEVMSRIGDLPIEIPEKVEVNV-DGQTVKVKGPLGELERTF-KAGIDIKVAENEIIVERNSE-DIMSV-LAQNYKEEILPQLMEKFDYNNVMEAPKLDKIVVNVGLGDAKEDTKLLDTVVDEIARITGQSPTVTRAKKSIANFKIREGMPVGVKVTLRGEQMFEFLYKLVNITMPRIRDFRGVSPKSFDGRGNYSLGISEHTVFPEINIDDVDNVHGMEITIVTSAETDEEAFELLSMMGMPYKKMPQVTKFNQSGKELEKVELNESVFNDKINKHVVHQVVNAQLAARRGGNASTKTRGKVRGGGRKPWRQKGTGRARHGSIRSPLWVGGGITFGPSPRSYDKKLTKKMRRLALRSVLTDKVERDELILVDKLELDQPKTKAVVNILADLNLEDKKVVIVMPEKDKNLYLSARNIPKVKTLLAGSINAYDLLDNEMVIFIEEAVKMVEEMAKAILGKKLGMTQYFKDNGELVPVTVVEAGPCVVTQIKTTEKDGYNSVQLGFGEVKKHRLNKPELGQFESRNLEPKKHLREFKGLDME--LSEGSEIKADIFEVGEKIDVSGISKGKGFAGNIKRWNHHRGPMTHGSH-FHRAPGSIGA-VDARRVYMAIKSFKPTTPSRRYMTVASFDEITTD-KPEKSLLAPIKRKGGRNANGRITSRHQGGGHKRRYRIIDFKRDKDGIPATVKTIEYDPNRSARIALLQYVDGEKRYILAPNKVEVGDVLDTGLDADITAGNALRLKDIPVGTIVHNVEMQAGKGGQIARSAGSMAQILAKEGKFVHLKMPSGEVRLIHNVCKATVGQVGNIEHENITIGKAGRSRWKGKRPHVRGVVMNPHDHPHGGGEGKSPAGRH-PVTPWGKPTMGKKTRKPKR-SDKYIIRSRHS
>Halanaerobium_congolense_101314 Concatenation of 16 sequences
ERNSRKERKGVVVSDKRDKTITVAVERRTQHPKYKRVVKKTKKYAAHDEENVCNEGDIVRIMETRPLSKTKRWRLIEIIEKAKMAK-----HEKIRIRLKAFEHELLDQSAEKIVATAERTGADVSGPVPLPTEKEIFTVLRSPHVHKDAREQFEMRTHKRLIDILDPTSKTVDSLMRLDLPAGVNIEIKMNLTDPIADMLTRIRNANSVGKDRVDIPASKVKTSIGELLKDEGFINDVKLVERKPQNMIRVYLKYGDNDEKVISGIKRISKPGLRVYVGKDEVPQVLGGLGIAVISTSQGVMSDKKAREKGIGGEVLCYVWLGNKINPHGLRVGVIKDWEAKWYADKSDYAKLLNEDREIRSHVKEKMFEAGISRVVIERAANRLKLDVHTARPGMVIGRGGSEVEALRNEIEALTGKTVQINVVEVKDPEVNAQLVAENIASQLVRRISFRRAMKQAMNRAMR-MGAEGFKVQSSGRLGGAEMARREGYSEGSVPMHTLRADIDYGFAEADTTYGLIGVKVWINKGEIL-------P--EI--DDELRIKKGDTVEVISGKDKGK-------RGEILKVIPKKDRVIVEGVNIVHRHVSPTQDMPQGGIIENEAAIHASNVQLVCPRCDEKTRVGTERLEDGTKVRKCKRCDEVMEAKAVAKHLRITARKARLVTDLIKGKDVNTAVAILKSTPKKAAKMVEKVLNSATANAENNHDMFVDDLFVKRAFVDEGPTMKRWKARAQGSASPINKRTSHITIVLSDTKNIINEIEKEQIRDDIPEFAVGDTLDLKVLISEGGKERLQPFRGVVIRRNGGGLNETFTIRKIAHGVGVE---RTFPLHTSKLDTITVVRRGDVRRSRLYYLRDRRGKASRIKEKREARQKRHQRIRNKVVGT-PSR--PRMNVTRSLKHIYVQIIDDLSGETITSASTLDPALSDSIEVASNIDAAKKVGELAAVRALEKGVDTVVFDRSGYKYHGRVKALADAAREEGLMLVPKRVKHRKQMRGRMKGKAHRGNKITFGEYGLQALEPVWITNRQIEAARVALTRSIKRGGKVWIKIFPDKPVTAKPAETRMGSGKGAPEKWVAVVKPGRIMFELAGVPEEVAREAMRLASHKLPIKTKFVAR--EGM---DGE-AMKLNNLKPAAGYKKNRKRVGRGTGSGSGYTSGRGANGQNSRAGGRVRPTFEGGQTPLFRRLPKRGFNN-KFKKEFNEVNVYQLNRFNADETVTPEVLLDQGIIDNIAKNGVKILGKGEVNVALDIKAQAFTASARKKIEAAGGKSEVMIQSESRLKVADNSGARELLCIKVLGGSKKKYAKVGDTIVVSVKEAIPNGMVKKGEVAKAVVVRTKKSLKRKDGTYIRFDENAAVIIDDNNNPKGTRIFGPVTRELREKNYMKIISLAPEVMSRIGDLPIEIPEKVEVTV-AGQNVKVKGPLGELERTF-KPGIDIKVEDNEVVVERNGE-DIMSV-LANEYKEEILPQLVEKFNYNNVMEAPKLEKIVVNVGLGDAKEDTKLLDTVVDEIARITGQSPTVTRAKKSIANFKIREGMPVGVKVTLRGEQMFEFLYKLINVSMPRIRDFRGVSPKSFDGRGNYSLGINEHTVFPEINIDDVDDVHGMEITIVTSAETDEEAFELLSLMGMPYKKMPQVTKFNQSGKELEKVELNDSVFNDKINKHVVHQVVNAQLAARRGGNASTKTRGNVRGGGRKPWRQKGTGRARHGSIRSPLWVGGGITFGPSPRSYDKKLTKKMRRLALRSVLTDKVERDELILVDKIELDQPKTKAVINILADLNLEDKKVVLVMPEKDENLYLSARNIPNVKTLLAGSINAYDLLDNEMVVFIEEAVKMVEEMAKAILGKKLGMTQYFKDNGELVPVTVVEAGPCVVTQIKTTEKDGYNSVQLGFGEVKKHRLNKPELGQFESRDLEPKKHLREFKGLDLE--LSEGSEIKADIFEVGEKVNVSGISKGKGFAGNIKRWNQHRGPMTHGSH-FHRAPGSIGA-VDARRVYMAIKSFKPTTPSRRYMTVASFDEITTD-TPEKSLLAPIKRKGGRNANGRITSRHQGGGHKRRYRIIDFKRDKDGIPAKVKTIEYDPNRSARIALLQYADGEKRYILAPNKVEVGDTLDTGAAADITAGNALQLKDIPVGTVVHNVEMQAGKGGQIARSAGTMAQVLAKEDKFVHLKMPSGEVRLIHQVCKATIGQVGNIDHENITVGKAGRSRWKGKRPHVRGVVMNPHDHPHGGGEGKSPAGRH-PVTPWGKPTMGKKTRKPKR-SDKYIIRSRHA
>Halanaerobium_congolense_WG9 Concatenation of 16 sequences
ERNSRKERKGVVVSDKRDKTITVAVERRTQHPKYKRVVKKTKKYAAHDEENVCNEGDIVRIMETRPLSKTKRWRLIEIIEKAKMAK-----HEKIRIRLKAFEHELLDQSAEKIVATAERTGADVSGPVPLPTEKEVFTVLRSPHVHKDSREQFEMRTHKRLIDILDPTSKTVDSLMRLDLPAGVNIEIKMNLTDPIADMLTRIRNANSVGKDRVDIPASKVKTSIGELLKDEGFINDVKLVERKPQNMIRVYLKYGDNDEKVISGIKRISKPGLRVYVGKDEVPQVLGGLGIAVISTSQGVMSDKKAREKGIGGEVLCYVWLGNKINPHGLRVGVIKDWEAKWYADKSDYAKLLNEDREIRSHVKEKMFEAGISRVVIERAANRLKLDVHTARPGMVIGRGGSEVEALRNEIEALTGKTVQINVVEVKDPEVNAQLVAENIASQLVRRISFRRAMKQAMNRAMR-MGAEGFKVQSSGRLGGAEMARREGYSEGSVPMHTLRADIDYGFAEADTTYGLIGVKVWINKGEIL-------P--EI--DDELRIKKGDTVEVISGKDKGK-------RGEILKVIPKKDRVIVEGVNIVHRHVSPTQDMPQGGIIENEAAIHASNVQLVCPRCDEKTRVGTERLEDGTKVRKCKRCDEVMEAKAVAKHLRITARKARLVTDLIKGKDVNTAVAILKSTPKKAAKMVEKVLNSATANAENNHDMFVDDLFVKRAFVDEGPTMKRWKARAQGSASPINKRTSHITIVLSDTKNIINEIEKEQIRDDIPEFAVGDTLDLKVLISEGGKERLQPFRGVVIRRNGGGLNETFTIRKIAHGVGVE---RTFPLHTSKLDTITVIRRGDVRRSRLYYLRDRRGKASRIKEKREARQKRHQRIRNKVVGT-PSR--PRMNVTRSLKHIYVQIIDDLSGETITSASTLDPALSDSIEVASNIDAAKKVGELAAVRALEKGVDTVVFDRSGYKYHGRVKALADAAREEGLMLVPKRVKHRKQMRGRMKGKAHRGNKITFGEYGLQALEPVWITNRQIEAARVALTRSIKRGGKVWIKIFPDKPVTAKPAETRMGSGKGAPEKWVAVVKPGRIMFELAGVPEEVAREAMRLASHKLPIKTKFVAR--EGM---DGE-AMKLNNLKPAAGYKKNRKRVGRGTGSGSGYTSGRGANGQNSRAGGRVRPTFEGGQTPLFRRLPKRGFNN-KFKKEFNEVNVYQLNRFNADETVTPEVLLDQGIIDNIAKNGVKILGKGEVNVALDIKAQAFTASARKKIEAAGGKSEVMIQSESRLKVADNSGARELLCIKVLGGSKKKYAKVGDTIVVSVKEAIPNGMVKKGEVAKAVVVRTKKSLKRKDGTYIRFDENAAVIIDDNNNPKGTRIFGPVTRELREKNYMKIISLAPEVMSRIGDLPIEIPEKVEVTV-AGQNVKVKGPLGELERTF-KPGIDIKVEDNEVVVERNGE-DIMSV-LANEYKEEILPQLVEKFNYNNVMEAPKLEKIVVNVGLGDAKEDTKLLDTVVDEIARITGQSPTVTRAKKSIANFKIREGMPVGVKVTLRGEQMFEFLYKLINVSMPRIRDFRGVSPKSFDGRGNYSLGINEHTVFPEINIDDVDDVHGMEITIVTSAETDEEAFELLSLMGMPYKKMPQVAKFNQSGKELEKVELNDSVFNDKINKHVVHQVVNAQLTARRGGNASTKTRGNVRGGGRKPWRQKGTGRARHGSIRSPLWVGGGITFGPSPRSYDKKLTKKMRRLALRSVLTDKVERDELILVDKIELDQPKTKAVINILADLNLEDKKVVLVMPEKDENLYLSARNIPNVKTLLAGSINAYDLLDNEMVVFIEEAVKMVEEMVKAILGKKLGMTQYFKDNGELVPVTVVEAGPCVVTQIKTTEKDGYNSVQLGFGEVKKHRLNKPELGQFETRDLEPKKHLREFKGLDLE--LSEGSEIKADIFEVGEKVNVSGISKGKGFAGNIKRWNQHRGPMTHGSH-FHRAPGSIGA-VDARRVYMAIKSFKPTTPSRRYMTVASFDEITTD-TPEKSLLAPIKRKGGRNANGRITSRHQGGGHKRRYRIIDFKRDKDGIPAKVKTIEYDPNRSARIALLQYADGEKRYILAPNKVEVGDTLDTGAAADITAGNALQLKDIPVGTVVHNVEMQAGKGGQIARSAGTMAQVLAKEDKFVHLKMPSGEVRLIHQVCKATIGQVGNIDHENITVGKAGRSRWKGKRPHVRGVVMNPHDHPHGGGEGKSPAGRH-PVTPWGKPTMGKKTRKPKR-SDKYIIRSRHA
>Halanaerobium_congolense_WG8 Concatenation of 16 sequences
ERNSRKERKGVVVSDKRDKTITVAVERRTQHPKYKRVVKKTKKYAAHDEENVCNEGDIVRIMETRPLSKTKRWRLIEIIEKAKMAK-----HEKIRIRLKAFEHELLDQSAEKIVATAERTGADVSGPVPLPTEKEVFTVLRSPHVHKDSREQFEMRTHKRLIDILDPTSKTVDSLMRLDLPAGVNIEIKMNLTDPIADMLTRIRNANSVGKDRVDIPASKVKTSIGELLKDEGFINDVKLVERKPQNMIRVYLKYGDNDEKVISGIKRISKPGLRVYVGKDEVPQVLGGLGIAVISTSQGVMSDKKAREKGIGGEVLCYVWLGNKINPHGLRVGVIKDWEAKWYADKSDYAKLLNEDREIRSHVKEKMFEAGISRVVIERAANRLKLDVHTARPGMVIGRGGSEVEALRNEIEALTGKTVQINVVEVKDPEVNAQLVAENIASQLVRRISFRRAMKQAMNRAMR-MGAEGFKVQSSGRLGGAEMARREGYSEGSVPMHTLRADIDYGFAEADTTYGLIGVKVWINKGEIL-------P--EI--DDELRIKKGDTVEVISGKDKGK-------RGEILKVIPKKDRVIVEGVNIVHRHVSPTQDMPQGGIIENEAAIHASNVQLVCPRCDEKTRVGTERLEDGTKVRKCKRCDEVMEAKAVAKHLRITARKARLVTDLIKGKDVNTAVAILKSTPKKAAKMVEKVLNSATANAENNHDMFVDDLFVKRAFVDEGPTMKRWKARAQGSASPINKRTSHITIVLSDTKNIINEIEKEQIRDDIPEFAVGDTLDLKVLISEGGKERLQPFRGVVIRRNGGGLNETFTIRKIAHGVGVE---RTFPLHTSKLDTITVIRRGDVRRSRLYYLRDRRGKASRIKEKREARQKRHQRIRNKVVGT-PSR--PRMNVTRSLKHIYVQIIDDLSGETITSASTLDPALSDSIEVASNIDAAKKVGELAAVRALEKGVDTVVFDRSGYKYHGRVKALADAAREEGLMLVPKRVKHRKQMRGRMKGKAHRGNKITFGEYGLQALEPVWITNRQIEAARVALTRSIKRGGKVWIKIFPDKPVTAKPAETRMGSGKGAPEKWVAVVKPGRIMFELAGVPEEVAREAMRLASHKLPIKTKFVAR--EGM---DGE-AMKLNNLKPAAGYKKNRKRVGRGTGSGSGYTSGRGANGQNSRAGGRVRPTFEGGQTPLFRRLPKRGFNN-KFKKEFNEVNVYQLNRFNADETVTPEVLLDQGIIDNIAKNGVKILGKGEVNVALDIKAQAFTASARKKIEAAGGKSEVMIQSESRLKVADNSGARELLCIKVLGGSKKKYAKVGDTIVVSVKEAIPNGMVKKGEVAKAVVVRTKKSLKRKDGTYIRFDENAAVIIDDNNNPKGTRIFGPVTRELREKNYMKIISLAPEVMSRIGDLPIEIPEKVEVTV-AGQNVKVKGPLGELERTF-KPGIDIKVEDNEVVVERNGE-DIMSV-LANEYKEEILPQLVEKFNYNNVMEAPKLEKIVVNVGLGDAKEDTKLLDTVVDEIARITGQSPTVTRAKKSIANFKIREGMPVGVKVTLRGEQMFEFLYKLINVSMPRIRDFRGVSPKSFDGRGNYSLGINEHTVFPEINIDDVDDVHGMEITIVTSAETDEEAFELLSLMGMPYKKMPQVAKFNQSGKELEKVELNDSVFNDKINKHVVHQVVNAQLTARRGGNASTKTRGNVRGGGRKPWRQKGTGRARHGSIRSPLWVGGGITFGPSPRSYDKKLTKKMRRLALRSVLTDKVERDELILVDKIELDQPKTKAVINILADLNLEDKKVVLVMPEKDENLYLSARNIPNVKTLLAGSINAYDLLDNEMVVFIEEAVKMVEEMVKAILGKKLGMTQYFKDNGELVPVTVVEAGPCVVTQIKTTEKDGYNSVQLGFGEVKKHRLNKPELGQFETRDLEPKKHLREFKGLDLE--LSEGSEIKADIFEVGEKVNVSGISKGKGFAGNIKRWNQHRGPMTHGSH-FHRAPGSIGA-VDARRVYMAIKSFKPTTPSRRYMTVASFDEITTD-TPEKSLLAPIKRKGGRNANGRITSRHQGGGHKRRYRIIDFKRDKDGIPAKVKTIEYDPNRSARIALLQYADGEKRYILAPNKVEVGDTLDTGAAADITAGNALQLKDIPVGTVVHNVEMQAGKGGQIARSAGTMAQVLAKEDKFVHLKMPSGEVRLIHQVCKATIGQVGNIDHENITVGKAGRSRWKGKRPHVRGVVMNPHDHPHGGGEGKSPAGRH-PVTPWGKPTMGKKTRKPKR-SDKYIIRSRHA
>Halanaerobium_congolense_WG10 Concatenation of 16 sequences
ERNSRKERKGVVVSDKRDKTITVAVERRTQHPKYKRVVKKTKKYAAHDEENVCNEGDIVRIMETRPLSKTKRWRLIEIIEKAKMAK-----HEKIRIRLKAFEHELLDQSAEKIVATAERTGADVSGPVPLPTEKEVFTVLRSPHVHKDSREQFEMRTHKRLIDILDPTSKTVDSLMRLDLPAGVNIEIKMNLTDPIADMLTRIRNANSVGKDRVDIPASKVKTSIGELLKDEGFINDVKLVERKPQNMIRVYLKYGDNDEKVISGIKRISKPGLRVYVGKDEVPQVLGGLGIAVISTSQGVMSDKKAREKGIGGEVLCYVWLGNKINPHGLRVGVIKDWEAKWYADKSDYAKLLNEDREIRSHVKEKMFEAGISRVVIERAANRLKLDVHTARPGMVIGRGGSEVEALRNEIEALTGKTVQINVVEVKDPEVNAQLVAENIASQLVRRISFRRAMKQAMNRAMR-MGAEGFKVQSSGRLGGAEMARREGYSEGSVPMHTLRADIDYGFAEADTTYGLIGVKVWINKGEIL-------P--EI--DDELRIKKGDTVEVISGKDKGK-------RGEILKVIPKKDRVIVEGVNIVHRHVSPTQDMPQGGIIENEAAIHASNVQLVCPRCDEKTRVGTERLEDGTKVRKCKRCDEVMEAKAVAKHLRITARKARLVTDLIKGKDVNTAVAILKSTPKKAAKMVEKVLNSATANAENNHDMFVDDLFVKRAFVDEGPTMKRWKARAQGSASPINKRTSHITIVLSDTKNIINEIEKEQIRDDIPEFAVGDTLDLKVLISEGGKERLQPFRGVVIRRNGGGLNETFTIRKIAHGVGVE---RTFPLHTSKLDTITVVRRGDVRRSRLYYLRDRRGKASRIKEKREARQKRHQRIRNKVVGT-PSR--PRMNVTRSLKHIYVQIIDDLSGETITSASTLDPALSDSIEVASNIDAAKKVGELAAVRALEKGVDTVVFDRSGYKYHGRVKALADAAREEGLMLVPKRVKHRKQMRGRMKGKAHRGNKITFGEYGLQALEPVWITNRQIEAARVALTRSIKRGGKVWIKIFPDKPVTAKPAETRMGSGKGAPEKWVAVVKPGRIMFELAGVPEEVAREAMRLASHKLPIKTKFVAR--EGM---DGE-AMKLNNLKPAAGYKKNRKRVGRGTGSGSGYTSGRGANGQNSRAGGRVRPTFEGGQTPLFRRLPKRGFNN-KFKKEFNEVNVYQLNRFNADETVTPEVLLDQGIIDNIAKNGVKILGKGEVNVALDIKAQAFTASARKKIEAAGGKSEVMIQSESRLKVADNSGARELLCIKVLGGSKKKYAKVGDTIVVSVKEAIPNGMVKKGEVAKAVVVRTKKSLKRKDGTYIRFDENAAVIIDDNNNPKGTRIFGPVTRELREKNYMKIISLAPEVMSRIGDLPIEIPEKVEVTV-AGQNVKVKGPLGELERTF-KPGIDIKVEDNEVVVERNGE-DIMSV-LANEYKEEILPQLVEKFNYNNVMEAPKLEKIVVNVGLGDAKEDTKLLDTVVDEIARITGQSPTVTRAKKSIANFKIREGMPVGVKVTLRGEQMFEFLYKLINVSMPRIRDFRGVSPKSFDGRGNYSLGINEHTVFPEINIDDVDDVHGMEITIVTSAETDEEAFELLSLMGMPYKKMPQVAKFNQSGKELEKVELNDSVFNDKINKHVVHQVVNAQLAARRGGNASTKTRGNVRGGGRKPWRQKGTGRARHGSIRSPLWVGGGITFGPSPRSYDKKLTKKMRRLALRSVLTDKVERDELILVDKIELDQPKTKAVINILADLNLEDKKVVLVMPEKDENLYLSARNIPNVKTLLAGSINAYDLLDNEMVVFIEEAVKMVEEMVKAILGKKLGMTQYFKDNGELVPVTVVEAGPCVVTQIKTTEKDGYNSVQLGFGEVKKHRLNKPELGQFETRDLEPKKHLREFKGLDLE--LSEGSEIKADIFEVGEKVNVSGISKGKGFAGNIKRWNQHRGPMTHGSH-FHRAPGSIGA-VDARRVYMAIKSFKPTTPSRRYMTVASFDEITTD-TPEKSLLAPIKRKGGRNANGRITSRHQGGGHKRRYRIIDFKRDKDGIPAKVKTIEYDPNRSARIALLQYADGEKRYILAPNKVEVGDTLDTGAAADITAGNALQLKDIPVGTVVHNVEMQAGKGGQIARSAGTMAQVLAKEDKFVHLKMPSGEVRLIHQVCKATIGQVGNIDHENITVGKAGRSRWKGKRPHVRGVVMNPHDHPHGGGEGKSPAGRH-PVTPWGKPTMGKKTRKPKR-SDKYIIRSRHA
>Halanaerobium_congolense_101214 Concatenation of 16 sequences
ERNSRKERKGVVVSDKRDKTITVAVERRTQHPKYKRVVKKTKKYAAHDEENVCNEGDIVRIMETRPLSKTKRWRLIEIIEKAKMAK-----HEKIRIRLKAFEHELLDQSAEKIVATAERTGADVSGPVPLPTEKEVFTVLRSPHVHKDSREQFEMRTHKRLIDILDPTSKTVDSLMRLDLPAGVNIEIKMNLTDPIADMLTRIRNANSVGKDRVDIPASKVKTSIGELLKDEGFINDVKLVERKPQNMIRVYLKYGDNDEKVISGIKRISKPGLRVYVGKDEVPQVLGGLGIAVISTSQGVMSDKKAREKGIGGEVLCYVWLGNKINPHGLRVGVIKDWEAKWYADKSDYAKLLNEDREIRSHVKEKMFEAGISRVVIERAANRLKLDVHTARPGMVIGRGGSEVEALRNEIEALTGKTVQINVVEVKDPEVNAQLVAENIASQLVRRISFRRAMKQAMNRAMR-MGAEGFKVQSSGRLGGAEMARREGYSEGSVPMHTLRADIDYGFAEADTTYGLIGVKVWINKGEIL-------P--EI--DDELRIKKGDTVEVISGKDKGK-------RGEILKVIPKKDRVIVEGVNIVHRHVSPTQDMPQGGIIENEAAIHASNVQLVCPRCDEKTRVGTERLEDGTKVRKCKRCDEVMEAKAVAKHLRITARKARLVTDLIKGKDVNTAVAILKSTPKKAAKMVEKVLNSATANAENNHDMFVDDLFVKKAFVDEGPTMKRWKARAQGSASPINKRTSHITIVLSDTKNIINEIEKEQIRDDIPEFAVGDTLDLKVLISEGGKERLQPFRGVVIRRNGGGLNETFTIRKIAHGVGVE---RTFPLHTSKLDTITVVRRGDVRRSRLYYLRDRRGKASRIKEKREARQKRHQRIRNKVVGT-PSR--PRMNVTRSLKHIYVQIIDDLSGETIVSASTLDPALSDSIEVASNIDAAKKVGELAAVRALEKGVDTVVFDRSGYKYHGRVKALADAAREEGLMLVPKRVKHRKQMRGRMKGKAHRGNKITFGEYGLQALEPVWITNRQIEAARVALTRSIKRGGKVWIKIFPDKPVTAKPAETRMGSGKGAPEKWVAVVKPGRIMFELAGVPEEVAREAMRLASHKLPIKTKFVAR--EGM---DGE-AMKLNNLKPAAGYKKNRKRVGRGTGSGSGYTSGRGANGQNSRAGGRVRPTFEGGQTPLFRRLPKRGFNN-KFKKEFNEVNVYQLNRFNADETVTPEVLLDQGIIDNIAKNGVKILGKGEVNVALDIKAQAFTASARKKIEAAGGKSEVMIQSESRLKVADNSGARELLCIKVLGGSKKKYAKVGDTIVVSVKEAIPNGMVKKGEVAKAVVVRTKKSLKRKDGTYIRFDENAAVIIDDNNNPKGTRIFGPVTRELREKNYMKIISLAPEVMSRIGDLPIEIPEKVEVTV-AGQNVKVKGPLGELERTF-KAGIDIKVEDNEVVVERNGE-DIMSV-LANEYKEEILPQLVEKFNYNNVMEAPKLEKIVVNVGLGDAKEDTKLLDTVVDEIARITGQSPTVTRAKKSIANFKIREGMPVGVKVTLRGEQMFEFLYKLINVSMPRIRDFRGVSPKSFDGRGNYSLGINEHTVFPEINIDDVDDVHGMEITIVTSAETDEEAFELLSLMGMPYKKMPQVAKFNQSGKELEKVELNDSVFNDKINKHVVHQVVNAQLAARRGGNASTRTRGNVRGGGRKPWRQKGTGRARHGSIRSPLWVGGGITFGPSPRSYDKKLTKKMRRLALRSVLTDKVERDELILVDKIELDQPKTKAVINILADLNLEDKKVVLVMPEKDENLYLSARNIPNVKTLLAGSINAYDLLDNEMVVFIEEAVKMVEEMVKAILGKKLGMTQYFKDNGELVPVTVVEAGPCVVTQIKTTEKDGYNSVQLGFGEVKKHRLNKPELGQFESRDLEPKKHLREFKGLDLE--LSEGSEIKADIFEVGEKVNVSGISKGKGFAGNIKRWNQHRGPMTHGSH-FHRAPGSIGA-VDARRVYMAIKSFKPTTPSRRYMTVASFDEITTD-TPEKSLLAPIKRKGGRNANGRITSRHQGGGHKRRYRIIDFKRDKDGIPAKVKTIEYDPNRSARIALLQYADGEKRYILAPNKVEVGDTLDTGAAADITAGNALQLKDIPVGTVVHNVEMQAGKGGQIARSAGTMAQVLAKEDKFVHLKMPSGEVRLIHQVCKATIGQVGNIDHENITVGKAGRSRWKGKRPHVRGVVMNPHDHPHGGGEGKSPAGRH-PVTPWGKPTMGKKTRKPKR-SDKYIIRSRHA
>Halan_3_day140 Concatenation of 16 sequences
ERNSRKERKGVVVSDKRDKTITVAVERRTQHPKYKRVVKKTKKYAAHDEENVCNEGDIVRIMETRPLSKTKRWRLIEIIEKAKMAK-----HEKIRIRLKAFEHELLDQSAEKIVATAERTGADVSGPVPLPTEKEVFTVLRSPHVHKDSREQFEMRTHKRLIDILDPTSKTVDSLMRLDLPAGVNIEIKMNLTDPIADMLTRIRNANSVGKDRVDIPASKVKTSIGELLKDEGFINDVKLVERKPQNMIRVYLKYGDNDEKVISGIKRISKPGLRVYVGKDEVPQVLGGLGIAVISTSQGVMSDKKAREKGIGGEVLCYVWMGNKINPHGLRVGVIKDWEAKWYADKSDYAKLLNEDREIRSHVKEKMFEAGISRVVIERAANRLKLDVHTARPGMVIGRGGSEVEALRNEIEALTGKTVQINVVEVKDPEVNAQLVAENIASQLVRRISFRRAMKQAMNRAMR-MGAEGFKVQSSGRLGGAEMARREGYSEGSVPMHTLRADIDYGFAEADTTYGLIGVKVWINKGEIL-------P--EID-DE*MRIKKGDTVEVISGKDKGK-------RGEILKVIPKKDRVIVEGVNIVHRHVSPTQDMPQGGIIENEAAIHASNVQLVCPRCDEKTRVGTERLEDGTKVRKCKRCDEVMEAKAVAKHLRITARKARLVTDLIKGKDVNTAVAILKSTPKKAAKMVEKVLNSATANAENNHDMFVDDLFVKRAFVDEGPTMKRWKARAQGSASPINKRTSHITIVLSDTK-MARSIKKG------PFVSKKLIAKIREMNESGKKQVVKTW----------SRSSTIFPEMVGHTIAVHDGRKHVPVYIS--EEMVGHKLGEFAPTRIFRGHSRHTERSTALKKREARQKRHQRIRNKVVGT-PSR--PRMNVTRSLKHIYVQIIDDLSGETITSASTLDPALSDSIEVASNIDAAKKVGELAAVRALEKGVDTVVFDRSGYKYHGRVKALADAAREEGLMLVPKRVKHRKQMRGRMKGKAHRGNKITFGEYGLQALEPVWITNRQIEAARVALTRSIKRGGKVWIKIFPDKPVTAKPAETRMGSGKGAPEKWVAVVKPGRIMFELAGVPEEVAREAMRLASHKLPIKTKFVAR--EGM---DGE-AMKLNNLKPAAGYKKNRKRVGRGTGSGSGYTSGRGANGQNSRAGGRVRPTFEGGQTPLFRRLPKRGFNN-KFKKEFNEVNVYQLNRFNADETVTPEVLLDQGIIDNIAKNGVKILGKGEVNVALNIKAQAFTASARKKIEAAGGKSEVMIQSESRLKVADNSGARELLCIKVLGGSKKKYAKVGDTIVVSVKEAIPNGMVKKGEVAKAVVVRTKKSLKRKDGTYIRFDENAAVIIDDNNNPKGTRIFGPVTRELREKNYMKIISLAPEVMSRIGDLPIEIPEKVEVTV-AGQNVKVKGPLGELERTF-KAGIDIKVEDNEVVVERNGE-DMMSV-LANEYKEEILPQLVEKFNYNNVMEAPKLEKIVVNVGLGDAKEDTKLLDTVVDEIARITGQSPTVTRAKKSIANFKIREGMPVGVKVTLRGEQMFEFLYKLINVSMPRIRDFRGVSPKSFDGRGNYSLGINEHTVFPEINIDDVDDVHGMEITIVTSAETDEEAFELLSLMGMPYKKMPQVAKFNQSGKELEKVELNDSVFNDKINKHVVHQVVNAQLAARRGGNASTKTRGNVRGGGRKPWRQKGTGRARHGSIRSPLWVGGGITFGPSPRSYDKKLTKKMRRLALRSVLTDKVERDELILVDKIELDQPKTKAVINILADLNLEDKKVVLVMPEKDENLYLSARNIPNVKTLLAGSINAYDLLDNEMVVFIEEAVKMVEEMVKAILGKKLGMTQYFKDNGELVPVTVVEAGPCVVTQIKTTEKDGYNSVQLGFGEVKKHRLNKPELGQFETRDLEPKKHLREFKGLDLE--LSEGSEIKADIFEVGEKVNVSGISKGKGFAGNIKRWNQHRGPMTHGSH-FHRAPGSIGA-VDARRVYMAIKSFKPTTPSRRYMTVASFDEITTD-TPEKSLLAPIKRKGGRNANGRITSRHQGGGHKRRYRIIDFKRDKDGIPAKVKTIEYDPNRSARIALLQYADGEKRYILAPNKVEVGDTLDTGAAADITAGNALQLKDIPVGTVVHNVEMQAGKGGQIARSAGTMAQVLAKEDKFVHLKMPSGEVRLIHQVCKATIGQVGNIDHENITVGKAGRSRWKGKRPHVRGVVMNPHDHPHGGGEGKSPAGRH-PVTPWGKPTMGKKTRKPKR-SDKYIIRSRHA
>Marcellus_Halanaerobium_T82 Concatenation of 16 sequences
ERNSRKERKGVVVSDKRDKTITVAVERRTQHPKYKRVVKKTKKYAAHDEENVCNEGDIVRIMETRPLSKTKRWRLIEIIEKAKMAK-----HEKIRIRLKAFEHELLDQSAEKIVATAERTGADVSGPVPLPTEKEVFTVLRSPHVHKDSREQFEMRTHKRLIDILDPTSKTVDSLMRLDLPAGVNIEIKMNLTDPIADMLTRIRNANSVGKDRVDIPASKVKTSIGELLKDEGFINDVKLVERKPQNMIRVYLKYGDNDEKVISGIKRISKPGLRVYVGKDEVPQVLGGLGIAVISTSQGVMSDKKAREKGIGGEVLCYVW----------------------------------------------------------------------------------------------------------------------------------------------------------------------------------------------------------------------------------MRIKKGDTVEVISGKDKGK-------RGEILKVIPKKDRVIVEGVNIVHRHVSPTQDMPQGGIIENEAAIHASNVQLVCPRCDEKTRVGTERLEDGTKVRKCKRCDEV--------------------------------------------------------------------------------------------------------------------------------------------------------------------------------------------------------------------------------KREARQKRHQRIRNKVVGT-PSR--PRMNVTRSLKHIYVQIIDDLSGETITSASTLDPALSDSIEVASNIDAAKKVGELAAVRALEKGVDTVVFDRSGYKYHGRVKALADAAREEGLMLVPKRVKHRKQMRGRMKGKAHRGNKITFGEYGLQALEPVWITNRQIEAARVALTRSIKRGGKVWIKIFPDKPVTAKPAETRMGSGKGAPEKWVAVVKPGRIMFELAGVPEEVAREAMRLASHKLPIKTKFVAR--EGM---DGE-AMKLNNLKPAAGYKKNRKRVGRGTGSGSGYTSGRGANGQNSRAGGRVRPTFEGGQTPLFRRLPKRGFNN-KFKKEFNEVNVYQLNRFNADETVTPEVLLDQGIIDNIAKNGVKILGKGEVNVALNIKAQAFTASARKKIEAAGGKSEVMIQSESRLKVADNSGARELLCIKVLGGSKKKYAKVGDTIVVSVKEAIPNGMVKKGEVAKAVVVRTKKSLKRKDGTYIRFDENAAVIIDDNNNPKGTRIFGPVTRELREKNYMKIISLAPEVMSRIGDLPIEIPEKVEVTV-AGQNVKVKGPLGELERTF-KAGIDIKVEDNEVVVERNGE-DIMSV-LANEYKEEILPQLVEKFNYNNVMEAPKLEKIVVNVGLGDAKEDTKLLDTVVDEIARITGQSPTVTRAKKSIANFKIREGMPVGVKVTLRGEQMFEFLYKLINVSMPRIRDFRGVSPKSFDGRGNYSLGINEHTVFPEINIDDVDDVHGMEITIVTSAETDEEAFELLSLMGMPYKKMPQVAKFNQSGKELEKVELNDSVFNDKINKHVVHQVVNAQLAARRGGNASTKTRGNVRGGGRKPWRQKGTGRARHGSIRSPLWVGGGITFGPSPRSYDKKLTKKMRRLALRSVLTDKVERDELILVDKIELDQPKTKAVINILADLNLEDKKVVLVMPEKDENLYLSARNIPNVKTLLAGSINAYDLLDNEMVVFIEEAVKMVEEMVKAILGKKLGMTQYFKDNGELVPVTVVEAGPCVVTQIKTTEKDGYNSVQLGFGEVKKHRLNKPELGQFETRDLEPKKHLREFKGLDLE--LSEGSEIKADIFEVGEKVNVSGISKGKGFAGNIKRWNQHRGPMTHGSH-FHRAPGSIGA-VDARRVYMAIKSFKPTTPSRRYMTVASFDEITTD-TPEKSLLAPIKRKGGRNANGRITSRHQGGGHKRRYRIIDFKRDKDGIPAKVKTIEYDPNRSARIALLQYADGEKRYILAPNKVEV--------------------------------------------------------------------------------------------------------------------------------------------------------------------
>Halanaerobium_congolense_WG2 Concatenation of 16 sequences
ERNSRKERKGVVVSDKRDKTITVAVERRTQHPKYKRVVKKTKKYAAHDEENVCNEGDIVRIMETRPLSKTKRWRLIEIIEKAKMAK-----HEKIRIRLKAFEHELLDQSAEKIVATAERTGADVSGPVPLPTEKEVFTVLRSPHVHKDSREQFEMRTHKRLIDILDPTSKTVDSLMRLDLPAGVNIEIKMNLTDPIADMLTRIRNANSVGKDRVDIPASKVKTSIGELLKDEGFINDVKLVERKPQNMIRVYLKYGDNDEKVISGIKRISKPGLRVYVGKDEVPQVLGGLGIAVISTSQGVMSDKKAREKGIGGEVLCYVWLGNKINPHGLRVGVIKDWEAKWYADKSDYAKLLNEDREIRSHVKEKMFEAGISRVVIERAANRLKLDVHTARPGMVIGRGGSEVEALRNEIEALTGKTVQINVVEVKDPEVNAQLVAENIASQLVRRISFRRAMKQAMNRAMR-MGAEGFKVQSSGRLGGAEMARREGYSEGSVPMHTLRADIDYGFAEADTTYGLIGVKVWINKGEIL-------P--EI--DDELRIKKGDTVEVISGKDKGK-------RGEILKVIPKKDRVIVEGVNIVHRHVSPTQDMPQGGIIENEAAIHASNVQLVCPRCDEKTRVGTERLEDGTKVRKCKRCDEVMEAKAVAKHLRITARKARLVTDLIKGKDVNTAVAILKSTPKKAAKMVEKVLNSATANAENNHDMFVDDLFVKRAFVDEGPTMKRWKARAQGSASPINKRTSHITIVLSDTKNIINEIEKEQIRDDIPEFAVGDTLDLKVLISEGGKERLQPFRGVVIRRNGGGLNETFTIRKIAHGVGVE---RTFPLHTSKLDTITVVRRGDVRRSRLYYLRDRRGKASRIKEKREARQKRHQRIRNKVVGT-PSR--PRMNVTRSLKHIYVQIIDDLSGETITSASTLDPALSDSIEVASNIDAAKKVGELAAVRALEKGVDTVVFDRSGYKYHGRVKALADAAREEGLMLVPKRVKHRKQMRGRMKGKAHRGNKITFGEYGLQALEPVWITNRQIEAARVALTRSIKRGGKVWIKIFPDKPVTAKPAETRMGSGKGAPEKWVAVVKPGRIMFELAGVPEEVAREAMRLASHKLPIKTKFVAR--EGM---DGE-AMKLNNLKPAAGYKKNRKRVGRGTGSGSGYTSGRGANGQNSRAGGRVRPTFEGGQTPLFRRLPKRGFNN-KFKKEFNEVNVYQLNRFNADETVTPEVLLDQGIIDNIAKNGVKILGKGEVNVALNIKAQAFTASARKKIEAAGGKSEVMIQSESRLKVADNSGARELLCIKVLGGSKKKYAKVGDTIVVSVKEAIPNGMVKKGEVAKAVVVRTKKSLKRKDGTYIRFDENAAVIIDDNNNPKGTRIFGPVTRELREKNYMKIISLAPEVMSRIGDLPIEIPEKVEVTV-AGQNVKVKGPLGELERTF-KAGIDIKVEDNEVVVERNGE-DIMSV-LANEYKEEILPQLVEKFNYNNVMEAPKLEKIVVNVGLGDAKEDTKLLDTVVDEIARITGQSPTVTRAKKSIANFKIREGMPVGVKVTLRGEQMFEFLYKLINVSMPRIRDFRGVSPKSFDGRGNYSLGINEHTVFPEINIDDVDDVHGMEITIVTSAETDEEAFELLSLMGMPYKKMPQVAKFNQSGKELEKVELNDSVFNDKINKHVVHQVVNAQLAARRGGNASTKTRGNVRGGGRKPWRQKGTGRARHGSIRSPLWVGGGITFGPSPRSYDKKLTKKMRRLALRSVLTDKVERDELILVDKIELDQPKTKAVINILADLNLEDKKVVLVMPEKDENLYLSARNIPNVKTLLAGSINAYDLLDNEMVVFIEEAVKMVEEMVKAILGKKLGMTQYFKDNGELVPVTVVEAGPCVVTQIKTTEKDGYNSVQLGFGEVKKHRLNKPELGQFETRDLEPKKHLREFKGLDLE--LSEGSEIKADIFEVGEKVNVSGISKGKGFAGNIKRWNQHRGPMTHGSH-FHRAPGSIGA-VDARRVYMAIKSFKPTTPSRRYMTVASFDEITTD-TPEKSLLAPIKRKGGRNANGRITSRHQGGGHKRRYRIIDFKRDKDGIPAKVKTIEYDPNRSARIALLQYADGEKRYILAPNKVEVGDTLDTGAAADITAGNALQLKDIPVGTVVHNVEMQAGKGGQIARSAGTMAQVLAKEDKFVHLKMPSGEVRLIHQVCKATIGQVGNIDHENITVGKAGRSRWKGKRPHVRGVVMNPHDHPHGGGEGKSPAGRH-PVTPWGKPTMGKKTRKPKR-SDKYIIRSRHA
>Halanaerobium_congolense_WG5 Concatenation of 16 sequences
ERNSRKERKGVVVSDKRDKTITVAVERRTQHPKYKRVVKKTKKYAAHDEENVCNEGDIVRIMETRPLSKTKRWRLIEIIEKAKMAK-----HEKIRIRLKAFEHELLDQSAEKIVATAERTGADVSGPVPLPTEKEVFTVLRSPHVHKDSREQFEMRTHKRLIDILDPTSKTVDSLMRLDLPAGVNIEIKMNLTDPIADMLTRIRNANSVGKDRVDIPASKVKTSIGELLKDEGFINDVKLVERKPQNMIRVYLKYGDNDEKVISGIKRISKPGLRVYVGKDEVPQVLGGLGIAVISTSQGVMSDKKAREKGIGGEVLCYVWLGNKINPHGLRVGVIKDWEAKWYADKSDYAKLLNEDREIRSHVKEKMFEAGISRVVIERAANRLKLDVHTARPGMVIGRGGSEVEALRNEIEALTGKTVQINVVEVKDPEVNAQLVAENIASQLVRRISFRRAMKQAMNRAMR-MGAEGFKVQSSGRLGGAEMARREGYSEGSVPMHTLRADIDYGFAEADTTYGLIGVKVWINKGEIL-------P--EI--DDELRIKKGDTVEVISGKDKGK-------RGEILKVIPKKDRVIVEGVNIVHRHVSPTQDMPQGGIIENEAAIHASNVQLVCPRCDEKTRVGTERLEDGTKVRKCKRCDEVMEAKAVAKHLRITARKARLVTDLIKGKDVNTAVAILKSTPKKAAKMVEKVLNSATANAENNHDMFVDDLFVKRAFVDEGPTMKRWKARAQGSASPINKRTSHITIVLSDTKNIINEIEKEQIRDDIPEFAVGDTLDLKVLISEGGKERLQPFRGVVIRRNGGGLNETFTIRKIAHGVGVE---RTFPLHTSKLDTITVVRRGDVRRSRLYYLRDRRGKASRIKEKREARQKRHQRIRNKVVGT-PSR--PRMNVTRSLKHIYVQIIDDLSGETITSASTLDPALSDSIEVASNIDAAKKVGELAAVRALEKGVDTVVFDRSGYKYHGRVKALADAAREEGLMLVPKRVKHRKQMRGRMKGKAHRGNKITFGEYGLQALEPVWITNRQIEAARVALTRSIKRGGKVWIKIFPDKPVTAKPAETRMGSGKGAPEKWVAVVKPGRIMFELAGVPEEVAREAMRLASHKLPIKTKFVAR--EGM---DGE-AMKLNNLKPAAGYKKNRKRVGRGTGSGSGYTSGRGANGQNSRAGGRVRPTFEGGQTPLFRRLPKRGFNN-KFKKEFNEVNVYQLNRFNADETVTPEVLLDQGIIDNIAKNGVKILGKGEVNVALNIKAQAFTASARKKIEAAGGKSEVMIQSESRLKVADNSGARELLCIKVLGGSKKKYAKVGDTIVVSVKEAIPNGMVKKGEVAKAVVVRTKKSLKRKDGTYIRFDENAAVIIDDNNNPKGTRIFGPVTRELREKNYMKIISLAPEVMSRIGDLPIEIPEKVEVTV-AGQNVKVKGPLGELERTF-KAGIDIKVEDNEVVVERNGE-DIMSV-LANEYKEEILPQLVEKFNYNNVMEAPKLEKIVVNVGLGDAKEDTKLLDTVVDEIARITGQSPTVTRAKKSIANFKIREGMPVGVKVTLRGEQMFEFLYKLINVSMPRIRDFRGVSPKSFDGRGNYSLGINEHTVFPEINIDDVDDVHGMEITIVTSAETDEEAFELLSLMGMPYKKMPQVAKFNQSGKELEKVELNDSVFNDKINKHVVHQVVNAQLAARRGGNASTKTRGNVRGGGRKPWRQKGTGRARHGSIRSPLWVGGGITFGPSPRSYDKKLTKKMRRLALRSVLTDKVERDELILVDKIELDQPKTKAVINILADLNLEDKKVVLVMPEKDENLYLSARNIPNVKTLLAGSINAYDLLDNEMVVFIEEAVKMVEEMVKAILGKKLGMTQYFKDNGELVPVTVVEAGPCVVTQIKTTEKDGYNSVQLGFGEVKKHRLNKPELGQFETRDLEPKKHLREFKGLDLE--LSEGSEIKADIFEVGEKVNVSGISKGKGFAGNIKRWNQHRGPMTHGSH-FHRAPGSIGA-VDARRVYMAIKSFKPTTPSRRYMTVASFDEITTD-TPEKSLLAPIKRKGGRNANGRITSRHQGGGHKRRYRIIDFKRDKDGIPAKVKTIEYDPNRSARIALLQYADGEKRYILAPNKVEVGDTLDTGAAADITAGNALQLKDIPVGTVVHNVEMQAGKGGQIARSAGTMAQVLAKEDKFVHLKMPSGEVRLIHQVCKATIGQVGNIDHENITVGKAGRSRWKGKRPHVRGVVMNPHDHPHGGGEGKSPAGRH-PVTPWGKPTMGKKTRKPKR-SDKYIIRSRHA
>Halanaerobium_congolense_WG6 Concatenation of 16 sequences
ERNSRKERKGVVVSDKRDKTITVAVERRTQHPKYKRVVKKTKKYAAHDEENVCNEGDIVRIMETRPLSKTKRWRLIEIIEKAKMAK-----HEKIRIRLKAFEHELLDQSAEKIVATAERTGADVSGPVPLPTEKEVFTVLRSPHVHKDSREQFEMRTHKRLIDILDPTSKTVDSLMRLDLPAGVNIEIKMNLTDPIADMLTRIRNANSVGKDRVDIPASKVKTSIGELLKDEGFINDVKLVERKPQNMIRVYLKYGDNDEKVISGIKRISKPGLRVYVGKDEVPQVLGGLGIAVISTSQGVMSDKKAREKGIGGEVLCYVWLGNKINPHGLRVGVIKDWEAKWYADKSDYAKLLNEDREIRSHVKEKMFEAGISRVVIERAANRLKLDVHTARPGMVIGRGGSEVEALRNEIEALTGKTVQINVVEVKDPEVNAQLVAENIASQLVRRISFRRAMKQAMNRAMR-MGAEGFKVQSSGRLGGAEMARREGYSEGSVPMHTLRADIDYGFAEADTTYGLIGVKVWINKGEIL-------P--EI--DDELRIKKGDTVEVISGKDKGK-------RGEILKVIPKKDRVIVEGVNIVHRHVSPTQDMPQGGIIENEAAIHASNVQLVCPRCDEKTRVGTERLEDGTKVRKCKRCDEVMEAKAVAKHLRITARKARLVTDLIKGKDVNTAVAILKSTPKKAAKMVEKVLNSATANAENNHDMFVDDLFVKRAFVDEGPTMKRWKARAQGSASPINKRTSHITIVLSDTKNIINEIEKEQIRDDIPEFAVGDTLDLKVLISEGGKERLQPFRGVVIRRNGGGLNETFTIRKIAHGVGVE---RTFPLHTSKLDTITVVRRGDVRRSRLYYLRDRRGKASRIKEKREARQKRHQRIRNKVVGT-PSR--PRMNVTRSLKHIYVQIIDDLSGETITSASTLDPALSDSIEVASNIDAAKKVGELAAVRALEKGVDTVVFDRSGYKYHGRVKALADAAREEGLMLVPKRVKHRKQMRGRMKGKAHRGNKITFGEYGLQALEPVWITNRQIEAARVALTRSIKRGGKVWIKIFPDKPVTAKPAETRMGSGKGAPEKWVAVVKPGRIMFELAGVPEEVAREAMRLASHKLPIKTKFVAR--EGM---DGE-AMKLNNLKPAAGYKKNRKRVGRGTGSGSGYTSGRGANGQNSRAGGRVRPTFEGGQTPLFRRLPKRGFNN-KFKKEFNEVNVYQLNRFNADETVTPEVLLDQGIIDNIAKNGVKILGKGEVNVALNIKAQAFTASARKKIEAAGGKSEVMIQSESRLKVADNSGARELLCIKVLGGSKKKYAKVGDTIVVSVKEAIPNGMVKKGEVAKAVVVRTKKSLKRKDGTYIRFDENAAVIIDDNNNPKGTRIFGPVTRELREKNYMKIISLAPEVMSRIGDLPIEIPEKVEVTV-AGQNVKVKGPLGELERTF-KAGIDIKVEDNEVVVERNGE-DIMSV-LANEYKEEILPQLVEKFNYNNVMEAPKLEKIVVNVGLGDAKEDTKLLDTVVDEIARITGQSPTVTRAKKSIANFKIREGMPVGVKVTLRGEQMFEFLYKLINVSMPRIRDFRGVSPKSFDGRGNYSLGINEHTVFPEINIDDVDDVHGMEITIVTSAETDEEAFELLSLMGMPYKKMPQVAKFNQSGKELEKVELNDSVFNDKINKHVVHQVVNAQLAARRGGNASTKTRGNVRGGGRKPWRQKGTGRARHGSIRSPLWVGGGITFGPSPRSYDKKLTKKMRRLALRSVLTDKVERDELILVDKIELDQPKTKAVINILADLNLEDKKVVLVMPEKDENLYLSARNIPNVKTLLAGSINAYDLLDNEMVVFIEEAVKMVEEMVKAILGKKLGMTQYFKDNGELVPVTVVEAGPCVVTQIKTTEKDGYNSVQLGFGEVKKHRLNKPELGQFETRDLEPKKHLREFKGLDLE--LSEGSEIKADIFEVGEKVNVSGISKGKGFAGNIKRWNQHRGPMTHGSH-FHRAPGSIGA-VDARRVYMAIKSFKPTTPSRRYMTVASFDEITTD-TPEKSLLAPIKRKGGRNANGRITSRHQGGGHKRRYRIIDFKRDKDGIPAKVKTIEYDPNRSARIALLQYADGEKRYILAPNKVEVGDTLDTGAAADITAGNALQLKDIPVGTVVHNVEMQAGKGGQIARSAGTMAQVLAKEDKFVHLKMPSGEVRLIHQVCKATIGQVGNIDHENITVGKAGRSRWKGKRPHVRGVVMNPHDHPHGGGEGKSPAGRH-PVTPWGKPTMGKKTRKPKR-SDKYIIRSRHA
>Halanaerobium_congolense_WG7 Concatenation of 16 sequences
ERNSRKERKGVVVSDKRDKTITVAVERRTQHPKYKRVVKKTKKYAAHDEENVCNEGDIVRIMETRPLSKTKRWRLIEIIEKAKMAK-----HEKIRIRLKAFEHELLDQSAEKIVATAERTGADVSGPVPLPTEKEVFTVLRSPHVHKDSREQFEMRTHKRLIDILDPTSKTVDSLMRLDLPAGVNIEIKMNLTDPIADMLTRIRNANSVGKDRVDIPASKVKTSIGELLKDEGFINDVKLVERKPQNMIRVYLKYGDNDEKVISGIKRISKPGLRVYVGKDEVPQVLGGLGIAVISTSQGVMSDKKAREKGIGGEVLCYVWLGNKINPHGLRVGVIKDWEAKWYADKSDYAKLLNEDREIRSHVKEKMFEAGISRVVIERAANRLKLDVHTARPGMVIGRGGSEVEALRNEIEALTGKTVQINVVEVKDPEVNAQLVAENIASQLVRRISFRRAMKQAMNRAMR-MGAEGFKVQSSGRLGGAEMARREGYSEGSVPMHTLRADIDYGFAEADTTYGLIGVKVWINKGEIL-------P--EI--DDELRIKKGDTVEVISGKDKGK-------RGEILKVIPKKDRVIVEGVNIVHRHVSPTQDMPQGGIIENEAAIHASNVQLVCPRCDEKTRVGTERLEDGTKVRKCKRCDEVMEAKAVAKHLRITARKARLVTDLIKGKDVNTAVAILKSTPKKAAKMVEKVLNSATANAENNHDMFVDDLFVKRAFVDEGPTMKRWKARAQGSASPINKRTSHITIVLSDTKNIINEIEKEQIRDDIPEFAVGDTLDLKVLISEGGKERLQPFRGVVIRRNGGGLNETFTIRKIAHGVGVE---RTFPLHTSKLDTITVVRRGDVRRSRLYYLRDRRGKASRIKEKREARQKRHQRIRNKVVGT-PSR--PRMNVTRSLKHIYVQIIDDLSGETITSASTLDPALSDSIEVASNIDAAKKVGELAAVRALEKGVDTVVFDRSGYKYHGRVKALADAAREEGLMLVPKRVKHRKQMRGRMKGKAHRGNKITFGEYGLQALEPVWITNRQIEAARVALTRSIKRGGKVWIKIFPDKPVTAKPAETRMGSGKGAPEKWVAVVKPGRIMFELAGVPEEVAREAMRLASHKLPIKTKFVAR--EGM---DGE-AMKLNNLKPAAGYKKNRKRVGRGTGSGSGYTSGRGANGQNSRAGGRVRPTFEGGQTPLFRRLPKRGFNN-KFKKEFNEVNVYQLNRFNADETVTPEVLLDQGIIDNIAKNGVKILGKGEVNVALNIKAQAFTASARKKIEAAGGKSEVMIQSESRLKVADNSGARELLCIKVLGGSKKKYAKVGDTIVVSVKEAIPNGMVKKGEVAKAVVVRTKKSLKRKDGTYIRFDENAAVIIDDNNNPKGTRIFGPVTRELREKNYMKIISLAPEVMSRIGDLPIEIPEKVEVTV-AGQNVKVKGPLGELERTF-KAGIDIKVEDNEVVVERNGE-DIMSV-LANEYKEEILPQLVEKFNYNNVMEAPKLEKIVVNVGLGDAKEDTKLLDTVVDEIARITGQSPTVTRAKKSIANFKIREGMPVGVKVTLRGEQMFEFLYKLINVSMPRIRDFRGVSPKSFDGRGNYSLGINEHTVFPEINIDDVDDVHGMEITIVTSAETDEEAFELLSLMGMPYKKMPQVAKFNQSGKELEKVELNDSVFNDKINKHVVHQVVNAQLAARRGGNASTKTRGNVRGGGRKPWRQKGTGRARHGSIRSPLWVGGGITFGPSPRSYDKKLTKKMRRLALRSVLTDKVERDELILVDKIELDQPKTKAVINILADLNLEDKKVVLVMPEKDENLYLSARNIPNVKTLLAGSINAYDLLDNEMVVFIEEAVKMVEEMVKAILGKKLGMTQYFKDNGELVPVTVVEAGPCVVTQIKTTEKDGYNSVQLGFGEVKKHRLNKPELGQFETRDLEPKKHLREFKGLDLE--LSEGSEIKADIFEVGEKVNVSGISKGKGFAGNIKRWNQHRGPMTHGSH-FHRAPGSIGA-VDARRVYMAIKSFKPTTPSRRYMTVASFDEITTD-TPEKSLLAPIKRKGGRNANGRITSRHQGGGHKRRYRIIDFKRDKDGIPAKVKTIEYDPNRSARIALLQYADGEKRYILAPNKVEVGDTLDTGAAADITAGNALQLKDIPVGTVVHNVEMQAGKGGQIARSAGTMAQVLAKEDKFVHLKMPSGEVRLIHQVCKATIGQVGNIDHENITVGKAGRSRWKGKRPHVRGVVMNPHDHPHGGGEGKSPAGRH-PVTPWGKPTMGKKTRKPKR-SDKYIIRSRHA
>Halanaerobium_congolense_WG1 Concatenation of 16 sequences
ERNSRKERKGVVVSDKRDKTITVAVERRTQHPKYKRVVKKTKKYAAHDEENVCNEGDIVRIMETRPLSKTKRWRLIEIIEKAKM-----------------------------------------------------------------------------------------------------------NLTDPIADMLTRIRNANSVGKDRVDIPASKVKTSIGELLKDEGFINDVKLVERKPQNMIRVYLKYGDNDEKVISGIKRISKPGLRVYVGKDEVPQVLGGLGIAVISTSQGVMSDKKAREKGIGGEVLCYVWLGNKINPHGLRVGVIKDWEAKWYADKSDYAKLLNEDREIRSHVKEKMFEAGISRVVIERAANRLKLDVHTARPGMVIGRGGSEVEALRNEIEALTGKTVQINVVEVKDPEVNAQLVAENIASQLVRRISFRRAMKQAMNRAMR-MGAEGFKVQSSGRLGGAEMARREGYSEGSVPMHTLRADIDYGFAEADTTYGLIGVKVWINKGEIL-------P--EI--DDELRIKKGDTVEVISGKDKGK-------RGEILKVIPKKDRVIVEGVNIVHRHVSPTQDMPQGGIIENEAAIHASNVQLVCPRCDEKTRVGTERLEDGTKVRKCKRCDEVMEAKAVAKHLRITARKARLVTDLIKGKDVNTAVAILKSTPKKAAKMVEKVLNSATANAENNHDMFVDDLFVKRAFVDEGPTMKRWKARAQGSASPINKRTSHITIVLSDTKNIINEIEKEQIRDDIPEFAVGDTLDLKVLISEGGKERLQPFRGVVIRRNGGGLNETFTIRKIAHGVGVE---RTFPLHTSKLDTITVVRRGDVRRSRLYYLRDRRGKASRIKEKREARQKRHQRIRNKVVGT-PSR--PRMNVTRSLKHIYVQIIDDLSGETITSASTLDPALSDSIEVASNIDAAKKVGELAAVRALEKGVDTVVFDRSGYKYHGRVKALADAAREEGLMLVPKRVKHRKQMRGRMKGKAHRGNKITFGEYGLQALEPVWITNRQIEAARVALTRSIKRGGKVWIKIFPDKPVTAKPAETRMGSGKGAPEKWVAVVKPGRIMFELAGVPEEVAREAMRLASHKLPIKTKFVAR--EGM---DGE-AMKLNNLKPAAGYKKNRKRVGRGTGSGSGYTSGRGANGQNSRAGGRVRPTFEGGQTPLFRRLPKRGFNN-KFKKEFNEVNVYQLNRFNADETVTPEVLLDQGIIDNIAKNGVKILGKGEVNVALNIKAQAFTASARKKIEAAGGKSEVMIQSESRLKVADNSGARELLCIKVLGGSKKKYAKVGDTIVVSVKEAIPNGMVKKGEVAKAVVVRTKKSLKRKDGTYIRFDENAAVIIDDNNNPKGTRIFGPVTRELREKNYMKIISLAPEVMSRIGDLPIEIPEKVEVTV-AGQNVKVKGPLGELERTF-KAGIDIKVEDNEVVVERNGE-DIMSV-LANEYKEEILPQLVEKFNYNNVMEAPKLEKIVVNVGLGDAKEDTKLLDTVVDEIARITGQSPTVTRAKKSIANFKIREGMPVGVKVTLRGEQMFEFLYKLINVSMPRIRDFRGVSPKSFDGRGNYSLGINEHTVFPEINIDDVDDVHGMEITIVTSAETDEEAFELLSLMGMPYKKMPQVAKFNQSGKELEKVELNDSVFNDKINKHVVHQVVNAQLAARRGGNASTKTRGNVRGGGRKPWRQKGTGRARHGSIRSPLWVGGGITFGPSPRSYDKKLTKKMRRLALRSVLTDKVERDELILVDKIELDQPKTKAVINILADLNLEDKKVVLVMPEKDENLYLSARNIPNVKTLLAGSINAYDLLDNEMVVFIEEAVKMVEEMVKAILGKKLGMTQYFKDNGELVPVTVVEAGPCVVTQIKTTEKDGYNSVQLGFGEVKKHRLNKPELGQFETRDLEPKKHLREFKGLDLE--LSEGSEIKADIFEVGEKVNVSGISKGKGFAGNIKRWNQHRGPMTHGSH-FHRAPGSIGA-VDARRVYMAIKSFKPTTPSRRYMTVASFDEITTD-TPEKSLLAPIKRKGGRNANGRITSRHQGGGHKRRYRIIDFKRDKDGIPAKVKTIEYDPNRSARIALLQYADGEKRYILAPNKVEVGDTLDTGAAADITAGNALQLKDIPVGTVVHNVEMQAGKGGQIARSAGTMAQVLAKEDKFVHLKMPSGEVRLIHQVCKATIGQVGNIDHENITVGKAGRSRWKGKRPHVRGVVMNPHDHPHGGGEGKSPAGRH-PVTPWGKPTMGKKTRKPKR-SDKYIIRSRHA
>Halanaerobium_saccharolyticum_saccharolyticum_DSM_6643 Concatenation of 16 sequences
DRNNRKERKGVVVSDKMDKTITVAVERRTQHPKYKRVVKKTKKYTAHDEDNVCNEGDIVRIMETRPLSKTKRWRLIEIIEKAKMAK-----HEKIRIRLKAFEHELLDQSAEKIVATAERTGADVSGPVPLPTEKEVFTVLRSPHVHKDSREQFEMRTHKRLIDILDPTSKTVDSLMRLDLPAGVNIEIKMNLTDPIADMLTRIRNANSVGKDRVDIPASKVKTSIGELLKDEGFINDVKLVERKPQNMIRVYLKYGDNDEKVISGIKRISKPGLRVYVGKDEVPKVLGGLGIAVVSTSQGVMSDKEAREKGIGGEVLCYVWLGNKINPHGLRVGVIKDWDAKWYADKKDYSKLLNEDREIRSHVKEKMFEAGISKVVIERAANRLKLDVHTARPGMVIGRGGSEVEALRNEVEALTGKTVQINVVEVKDPEMNAQLVAENIASQLVRRISFRRAMKQAMNRAMR-MGAEGFKVQSSGRLGGAEMARREGYSEGSVPMHTLRADIDYGFAEADTTYGTIGVKVWINKGEIL-------P----ELDDELRIKKGDTVEVISGKDKGK-------RGEILKVIPKKDRVIVEGVNIVNRHVSPTQDMPQGGIIENEAAIHASNVQLVCPRCDEKTRVGAERLDDGTKVRKCKKCDEVMEAKAVAKHLRITARKARLVTDLIKGKDVDTAVAILKSTPKKAAKMVEKVLNSAAANAENNHDMFVDDLYVKKAFVDEGPTMKRWKARAQGSASPINKRTSHITVVVSDTKNIINEIEKEQIRDDIPEFAVGDTLDLKVLISEGGKERLQPFKGVVIRRNGGGLSETFTIRKIAHGVGVE---RTFPLHTSKLDTITVVRRGDVRRSRLYYLRDRRGKASRIKEKREARQKRHQRIRNKVVGT-PSR--PRMNVTRSLKHIYVQIIDDLSGETIASASTLDPALRDSIEVASNEEAAKKVGELAASRALEKGVDTVVFDRSGYKYHGRVKALADAAREEGLMLVPKRVKHRKQMRGRMKGKAHRGNKITFGEYGLQALEPVWITNRQIEAARVALTRSIKRGGKVWIKIFPDKPVTAKPAETRMGSGKGAPEKWVAVVKPGRIMFELAGVPEEVAREAMRLASHKLPIKTKFVAR--EGM---DGE-AMKLNNLKPAAGYKKNRKRVGRGTGSGRGYTSGRGANGQNSRAGGEVRPTFEGGQTPLFRRLPKRGFNN-KFKKEFNEVNVYQLNRFSDDDTVTPEILLEQGIIDGIAKNGVKILGKGEVNIALDVKAHAFTASARKKIEAAGGKSEVMIQSESRLKVADNSGARELLCIKVLGGSKKKYAKVGDTIVVSVKEAIPNGMVKKGEVAKAVVVRTKKSLKRKDGTYIRFDENAAVIIDDNNNPKGTRIFGPVTRELREKNYMKIISLAPEVMSRIGDLPIEIPEKVEVAV-NDQTIKITGPLGELERTF-KAGIDIKVDDNEIVVERNGD-DIMSV-LANEYKEEILPQLMEKFNYNNVMEAPKLEKIVVNVGLGDAKEDTKLLDTVVDEIARITGQSPTVTRAKKSIANFKIREGMPVGVKVTLRGEQMFEFLYKLINVTMPRIRDFRGVSPKSFDGRGNYSLGISEHTVFPEINIDDVDDVHGMEITIVTSAETDEEAFELLSLMGMPYKKMPQVTKFNQSGKELEKVELNDSVFNDKINKHVVHQVVNAQLAARRGGNASTKTRGKVRGGGRKPWRQKGTGRARHGSIRSPLWVGGGITFGPSPRSYDKKLTKKMRRLALRSVLTDKVDRDELILVDKIDLDQPKTKAVVNILADLNLEDKKVVLVMPEKDKNLYLSARNIPNVKTLLAGSINAYDLLDNEMVIFIEEAVKMVEEMAKAILGKKLGMTQYFKDNGELVPVTVVEAGPCVVTQIKTTEKDGYNSVQLGFGEVKKHRLNKPELGQFESRDIEPKKHLREFKGLDME--LSEGSEIKADLFEVGEKVNVSGISKGKGFAGNIKRWNHHSGPMTHGSH-FHRAPGSIGA-VDARRVYMAIKSFKPTTPSRRYMTVASFDEITTD-TPEKSLLAPIKRKGGRNANGRITSRHQGGGHKRRYRIIDFKRDKDGIPAKVKTIEYDPNRSARIALLQYADGEKRYILAPNKVEVGDTLDTGLEADITAGNALRLKDIPVGTIVHNVEMQAGKGGQIARSAGTMAQILAKEGKFVHLKMPSGEVRLIHNVCKATVGQVGNIDHENITVGKAGRSRWKGKRPHVRGVVMNPHDHPHGGGEGKSPAGRH-PVTPWGKPTMGKKTRKPKR-SDKYIIRSRHD
>Halanaerobium_kushneri_ATCC_700103 Concatenation of 16 sequences
ERNSRKERKGVVVSDKRDKTITVAVERRTQHPKYKRVVKKTKKYTAHDEENVCNEGDTVRIMETRPLSKTKRWRLVEIIEKAKMAK-----HEKIRIRLKAFEHELLDQSAEKIVATAERTGADVSGPVPLPTEKEVFTVLRSPHVHKDAREQFEMRTHKRLIDILDPTSKTVDSLMRLDLPAGVNIEIKMNLTDPIADMLTRIRNANSVGKDRVDIPASKVKTSIGELLKDEGFINDVKLVERKPQNMIRVYLKYGDNDEKVISGIKRISKPGLRVYVGKDEVPQVLGGLGIAVISTSQGVMSDKAAREKGIGGEVLCYVWLGNKINPHGLRVGVIKDWDAKWYADKNDYSKLLNEDREIRNHVKEKMFEAGISKVVIERAANRLKLDVHTARPGMVIGRGGSEVEALRNEVEALTGKTVQINVVEVEDPEMNAQLVAENIASQLVRRISFRRAMKQAMNRAMR-MGAEGFKVQSSGRLGGAEMARREGYSEGSVPMHTLRADIDYGFAEADTTYGLIGVKVWINKGEIL-------P--EI--DDELRIKKGDTVEVISGKDKGK-------RGEILKVDPKKDRVIVEGVNIVHRHVSPTQDMPQGGIIENEAPIHASNVQLVCPRCDEKTRVGAERLDDGTKVRTCKKCDEVMEAKAVAKHLRITARKARLVTDLIKGKDVNTAVAILKSTPKKAAKMVEKVLNSATANAENNHDMFVDDLYVKKAFVDEGPTMKRWKARAQGSASPINKRTSHITIVLSDTKNIINEIEKEQIRNDIPEFAVGDTLDLKVLISEGGKERLQPFKGVVIRRNGGGLNETFTIRKIAHGVGVE---RTFPLHSTKLDTINVVRRGDVRRSRLYYLRDRRGKASRIKEKREARQKRHQRIRNKVVGT-PNR--PRMNVTRTLKHMYVQIIDDLSGETVASASTLDPALRDSIEVASNREAAKMVGELAASRALEKGIDTVVFDRSGYKYHGRVKALADAAREEGLMLVPKRVKHRKQMRGRMKGKAHRGNKITFGEYGLQALEPVWITNRQIEAARVALTRSIKRGGKVWIKIFPDKPVTAKPAETRMGSGKGAPEKWVAVVKPGRIMFELAGVPEEVAREAMRLASHKLPIKTKFVAR--EGM---DGE-AMKLNNLKPAAGYKKDRKRVGRGTGSGRGYTSGRGANGQNSRAGGRVRPTFEGGQTPLFRRLPKRGFNN-KFKKEFNEVNVYQLNKFSADETVTPEVLLEKGIIDGIAKNGVKILGKGEVNVALDVKAQAFTASARKKIEAAGGKSEVMIQSESRLKVADNSGARELLCIKVLGGSKKKYAKVGDTIVVSVKEAIPDGMVKKGEVAKAVVVRTKKSLKRKDGTYIRFDENAAVIIDDNNNPKGTRIFGPVTRELREKNYMKIISLAPEVMSRIGDLPIEIPEKVEVTV-DGQTVKVKGPLGELERTF-KPGIDIKVDENEVVVERNGE-DIMSV-LANEYREEILPQLMEKFDYNNVMEAPKLEKIVVNVGLGDAKEDTKLLDTVVDEIARITGQSPTVTRAKKSIANFKIREGMPVGVKVTLRGEQMFEFLYKLVNITMPRIRDFRGVSPKSFDGRGNYSLGISEHTVFPEINIDDVDNIHGMEITIVTSAETDEEAFELLSLMGMPYKKMPQVAKFNQSGKELEKVELNDSVFNDKINKHVVHQVVNAQLAARRGGNASTKTRGKVRGGGRKPWRQKGTGRARHGSIRSPLWVGGGITFGPSPRSYDKKLTKKMRRLALRSVLTDKVDRDELILVDKIELDQPKTKAVVNILADLNLEDKKVVLVMPEKDKNLYLSARNIPNVKTLLAGSINAYDLLDNEMVIFIEEAVKMVEEMAKAILGKKLGMTQYFKDNGELVPVTVVEAGPCVVTQIKTTEKDGYDAVQLGFGEVKKHRLNKPELGQFESRDLEPKKHLREFKGLDLE--LSEGSEIKADLFEVGEKVNVSGISKGKGFAGNIKRWNHNTGPKTHGSH-FHRAPGSIGA-VDARRVFMAIKSFKPTTPSRRYMTVASFDEITTD-KPEKSLLAPLKKKGGRNANGRITSRHQGGGHKRRYRLIDFKRDKDGIPAKVKTIEYDPNRSARIALLQYADGEKRYILAPNKVEVGDTLDTGIDADITAGNALQLKDIPVGTIVHNVEMQPGKGGQIARSAGTMAQILAKEGKFVHLKMPSGEVRLIHNVCKATVGQVGNIDHENITVGKAGRSRWKGKRPHVRGVVMNPHDHPHGGGEGKSPAGRH-PVTPWGKPTMGKKTRKPKR-SDKYIIRSRHA
>Halan_1_day96 Concatenation of 16 sequences
ERNSRKERKGVVVSDKRDKTITVAVERRTQHPKYKRVVKKTKKYTAHDEENVCNEGDIVRIMETRPLSKTKRWRLVEIVEKAKMAK-----HEKIRIRLKAFEHELLDQSAEKIVATAERTGADVSGPVPLPTEKEVFTVLRSPHVHKDAREQFEMRTHKRLIDILDPTSKTVDSLMRLDLPAGVNIEIKMNLTDPIADMLTRIRNANSVGKDRVDIPASKVKTSIGELLKDEGFINDVKLVERKPQNMIRVYLKYGDNDEKVISGIKRISKPGLRVYVGKDEVPQVLGGLGIAVISTSQGVMSDKEAREKGIGGEVLCYVWMGNKINPHGLRVGVIKDWDAKWYADKTDYSKLLNEDREIRNHVKEKMFEAGISRVVIERAANRLKLDVHTARPGMVIGRGGSEVEALRNEVEALTGKTVQINVVEVSDPEMNAQLVAENIASQLVRRISFRRAMKQAMNRAMR-MGAEGFKVQSSGRLGGAEMARREGYSEGSVPMHTLRADIDYGFAEADTTYGTIGVKVWINKGEIL-------P--EL-DDE*MRIKKGDTVEVISGKDKGK-------RGEILKVIPKKDRVIVEGVNIVHRHVSPTQDMPQGGIIENEAPIHASNVQLVCPRCDEKTRVGAERLDDGTKVRKCKKCDEVMEAKAVAKHLRITARKARLVTDLIKGKDVNTAVAILKSTPKKAAKMVEKVLNSATANAENNHDMFVDDLYVKKAFVDEGPTMKRWKARAQGSASPINKRTSHITIVLSDTK-----------------------------------------------------------------------------------------------------------------KREARQKRHQRIRNKVVGT-PNR--PRMNVTRTLKHMYVQIIDDLSGETIASASTLDPALRDSIEVASNRDAAKMVGELAASRALEKGVDTVVFDRSGYKYHGRVKALADAAREEGLMLVPKRVKHRKQMRGRMKGKAHRGNKITFGEYGLQALEPVWITNRQIEAARVALTRSIKRGGKVWIKIFPDKPVTAKPAETRMGSGKGAPEKWVAVVKPGRIMFELAGVPEEVAREAMRLASHKLPIKTKFVAR--EGM---DGE-AMKLNNLKPAAGYKKDRKRVGRGTGSGRGYTSGRGANGQNSRAGGRVRPTFEGGQTPLFRRLPKRGFNN-KFKKEFNEINVYQLNRFSADETVTPEVLLEKGIIDGIAKNGVKILGKGEVNIALNVKAQAFTASAREKIEAAGGKSEVMIQSESRLKVADNSGARELLCIKVLGGSKKKYAKVGDTIVVSVKEAIPDGMVKKGEVAKAVVVRTKKSLKRKDGTYIRFDENAAVIIDDNNNPKGTRIFGPVTRELREKNYMKIISLAPEVMSRIGDLPIEIPEKVEVTV-DGQTVKVKGPLGELERTF-KAGIDIKVEDNEVVVERNGE-DIMSV-LANEYKEEILPQLMEKFDYNNVMEAPKLEKIVVNVGLGDAKEDTKLLDTVVDEIARITGQSPTVTRAKKSIANFKIREGMPVGVKVTLRGEQMFEFLYKLINITMPRIRDFRGVSPKSFDGRGNYSLGISEHTVFPEINIDNVDNVHGMEITIVTSAETDEEAFELLSLMGMPYKKMPQVAKFNQSGKELEKVELNDSVFNDKINKHVVHQVVNAQLAARRGGNASTKTRGKVRGGGRKPWRQKGTGRARHGSIRSPLWVGGGITFGPSPRSYDKKLTKKMRRLALRSVLTDKVQRDELILVDKIELDQPKTKAVVNILADLNLEDKKVVLVMPEKDKNLYLSARNIPNVKTLLAGSINAYDLLDNEMVIFIEEAVKMVEEMAKAILGKKLGMTQYFKDNGELVPVTVVEAGPCVVTQIKTTEKDGYDAVQLGFGEVKKHRLNKPALGQFESRDLEPKKHLREFKGLDME--LSEGSEIKADLFEVGEKVNVSGVSKGKGFAGNIKRWNHNAGPKTHGSH-FHRAPGSIGA-VDARRVFMAIKSFKPTTPSRRYMTVASFDEITTD-TPEKSLLAPIKRKGGRNANGRITSRHQGGGHKRRYRIIDFKRDKDGIPAKVKTIEYDPNRSARIALLQYADGEKRYILAPNKVEVGDTLDTGVEADITAGNALQLKDIPVGTIVHNVEMQAGKGGQIARSAGTMAQILAKEGKFVHLKMPSGEVRLIHNVCKATVGQVGNIDHENITVGKAGRSRWKGKRPHVRGVVMNPHDHPHGGGEGKSPAGRH-PVTPWGKPTMGKKTRKPKR-SDKYIIRSRHA
