# Supplementary material for: Sulfide Generation by Dominant Halanaerobium Microorganisms in Hydraulically Fractured Shales
Source: mSphere. 2017 Jul 5;2(4):e00257-17. doi: 10.1128/mSphereDirect.00257-17 (PMC5497025; doi:10.1128/mSphereDirect.00257-17)
Supplement: DATA SET S2 [file sph004172314sd9.txt]

>W4_20141010_scaffold_214_6 RBH:sulfite reductase subunit A(db=KEGG)
MKTAIRGDMMGIELDVKSFDDALKILSKNYKIFAPVRLKGKGAFSDTDLVTYGEISSYKDIELNEKSRYSPKEVIYPITQTLFYFTEDEYKEPEIDDKGIIVFLRPCDANSYLKLDNIFLKNGPYEDNYYKRLRDKVKFFIIECTKGFSTCFCVSTGSNKFLDYDVFVRFDNDKITCDVKNDEFSYAFSGKEVEFIPEFIEKNEIEVKLPDIDKISQNLEYVFNHELWDEYTKRCIACGRCTVSCPTCSCFSMQDIFYKDNPKCGERRRVWASCMVDGFTDVAGGHSYRQKYGERMRFKVMHKIYDYKKRFGTTMCVGCGRCDDVCPEYISFIKIVSKVTDAVDRGESK*
>W4_20141010_scaffold_214_7 RBH:sulfite reductase subunit B(db=KEGG)
MTNVYMPIKAEIVSIIPQTDIDYTFRLKSDILPQHGQFLQVSIPKIGEAPISISDYTDEYIELTIRKVGTVTDAIHELKPGDFLFIRGPYGHGFPVEDFKNKNVVIAAGGTGLAPVKSIINRYNRNPKEIKNLNILVGFKSPKDILFEDEIKKWKEKFDVLLTVDNGNETWTGNTGLITKFIPDLKIENPDDTIVIVVGPPMMMKFTCLEFLKRSIPEKNIWVSFERKMSCGIGKCGHCKINETYVCLEGPVFNYTKSKQLLD*
>W4_20141010_scaffold_214_8 RBH:sulfite reductase subunit C; K00385 anaerobic sulfite reductase subunit C [EC:1.8.1.-](db=KEGG)
MILDIDTKLLKKNAYRVTKQRGITALRIRVPGGDLNIKYFDIIKEVAEKYGNGTVHITTRQGFEIPGISMEKIDEINELISPIIKGLKDEGVQIEDEEGGYPAAGTRNVSACIGNRVCPFANYDTTALALKIEKLIYPNDYHVKIAVTGCPNDCIKAHMQDIGIIGQVEPIYDPSRCIGCQACVKNCKRRVTGALTFENFKVVRDPNRCIGCGECILKCPTSAWTRGEKYYRIVIMGRTGKKNPRLAQTFIEWADEESVLKIIKNMYDFIDKYIDKTLDKEHVGYIVDREGFKKFKEEVLKDVKLPKKAKVANHIDYTGYRYERNTIYD*
>W4_20141010_scaffold_1377_2 RBH:Rhodanese domain-containing protein; K01011 thiosulfate/3-mercaptopyruvate sulfurtransferase [EC:2.8.1.1 2.8.1.2](db=KEGG)
MKKTAKLLLLLLTFAIILTGCEADISVPGEVGQDIITADEALKMIEEGEVVVVDAQQSGDFEDQHLDGAVNIARNDITTFGPYPNMLADASKVESSLGENGISNQTKVLIYDNNNNMDAARLWWTMLVYGHDTANMKVISGGLNALKEAGANFVSGDYEVEAVEYKAAEKNEELIAAKEEVLAEVNNPSENVEILDVRTAAEVNKGIIPGAIHINYVNNNKDNGEFYPPSYIQRYYPDNGITPDEEVIMYCQTSIRAAQSFIALHNAGYRDLKLYDGAWIEWSSDSSTPKAVPTGAPAKPSAQDGS*
>W4_20141010_scaffold_1377_3 BLAST:Rhodanese domain-containing protein(db=KEGG evalue=3.3e-37 bit_score=160.2 identity=71.3)
LVRFDVTNKKLGGIRMKKRRILLSMALVVMALLVVSTSAFAVSDAVEDAVNGYFENLPEDNGMIGEKDFVEKVKAGEDLFILDIRQPDVYNEGHVKGAVNIPWGPEAIPAALDKLPGDKTILLRAILSTWFSRCTSRHCLRC*
>W4_20141010_scaffold_1634_1 RBH:sulfite reductase, subunit C(db=KEGG)
MSFNTKKIKKNAFRITKDREVTALRIRVPGGHIEAEYFSLIKEIAEEYGNGDIHITTRQGFEVPGISFSDFEEVNKKIAAILEGMEKDIGVEITDPREGYPAAGTRNVSACIGNRVCRYANYDTTEMAQEIEKTIFPNDYHVKVALSGCPNDCMKGHLQDFGILGMVEPIYHQERCIGCEACVDNCKKRVTSALTFENERVVRDEDRCIGCGECILQCPTNAWERGEKFYKVVIMGRTGKKNPRLAKPFLKWASREVVISIVDNVYDYIERHIDTSLTKEHVGYIVDRTGYPQFKEEILDGVDLNSECEVADKINWNGYQTGERI*
>W4_20141010_scaffold_1634_2 BLAST:sulfite reductase subunit B(db=KEGG evalue=1.2e-31 bit_score=141.7 identity=46.2)
STVRDAAEILKEKEDIDYVGFVEAREIFGNNFDVLLTVDQTCDIWGECVGLITEHIAELHLDNIENTEIIVVGPPPMMKYSIIEFQKLGVPDDQIWVSYERKMHCGLGKCGHCKIEDSYVCVDGPVYNYADVKEIKD*
>W4_20141011_scaffold_1373_1 BLAST:Rhodanese domain-containing protein(db=KEGG evalue=7.3e-58 bit_score=228.8 identity=79.1)
MKKRRILLSMALVVMALLVVSTSAFAVSDAVEDAVNGYFENLPEDNGMIGEEAFVEKVKAGEDLFILDIRQPDVYNEGHVKGAVNLPWGPEAIPAALEKLPGDKTIYVYCYTAQTANQTVALLNFAGFEAKSVRFGWNL
>W4_20141011_scaffold_1373_2 RBH:Rhodanese domain-containing protein; K01011 thiosulfate/3-mercaptopyruvate sulfurtransferase [EC:2.8.1.1 2.8.1.2](db=KEGG)
EEDVVVVDAQQSGDFEDKHLEGAVNIARNDITTFGPYPNMLADASKVESSLGGNGISNQSKVLIYDNNNNMDAARLWWTMLVYGHDTAKMKVISGGLHALEEAGANFGSGEYEVEAVEYKAAEKNEELIAAKEEVLAEVNNPSENLEILDVRTAEEVSKGIIPGAIHINYVNNIKDNGEFYPPSYIQRYYPDNDITPDEEVIMYCQTSIRAAQSFIALHNAGYRGLKLYDGAWIEWSSDSSTPKAVPTGAPAKPSAQDGS*
>W4_20141011_scaffold_1596_2 RBH:Rhodanese domain-containing protein(db=KEGG)
MKKRRILLSMALVVMALLVVSTSAFAVSDAVEDAVNGYFENLPEDNGMIGEKDFVEKVKAGEDLFILDIRQPDVYNEGHVKGAVNIPWGPEAIPAALDKLPGDKTIYVYCYTAQTANQTVALLNFAGFEAKSVRFGWNLGISRVAGYEEIVETEAHQLGGVTDYKINANLKAAVEDYYAGLADVSDTMYKNYKIAEDMLKMAVDSGADMMIVSIRQPKDFAEGHIKGAVNIPWGAGMQQYFGQLPQDKKIVVYCYTGQTAGQAVAGLRMLDYDAVSLNGGMGTSANEPYGWSNKGYEVVK*
>W4_20141011_scaffold_1676_1 RBH:sulfite reductase subunit C; K00385 anaerobic sulfite reductase subunit C [EC:1.8.1.-](db=KEGG)
MILDIDTKLLKKNAYRVTKQRGITALRIRVPGGDLNIKYFDIIKEVAEKYGNGTVHITTRQGFEIPGISMEKIDEINELISPIIKGLKDEGVQIEDEEGGYPAAGTRNVSACIGNRVCPFANYDTTALALKIEKLIYPNDYHVKIAVTGCPNDCIKAHMQDIGIIGQVEPIYDPSRCIGCQACVKNCKRRVTGALTFENFKVVRDPNRCIGCGECILKCPTSAWTRGEKYYRIVIMGRTGKKNPRLAQTFIEWADEESVLKIIKNMYDFIDKYIDKTLDKEHVGYIVDREGFKKFKEEVLKDVKLPKKAKVANHIDLSLIHISE
>W4_20141011_scaffold_1887_1 RBH:4Fe-4S ferredoxin(db=KEGG)
MIRYAEINSIEDVVYDEKSDFSPKEVIYPITQALFYFTEYEYMESKVDDKKILIFARPCDINGFRRLDTIFLKNGGTEDIYYKRLREKVKFILMECKEGGWDSCFCVSMGSNKTDDYSLAVRFGDDKILVEIKDDEFTNLFADEREVEFTPEFVTSNPTKVNIPEIDSHELLEKIYDLDMWKSYNSRCISCGACTAVCITCSCFNTLDVIYTENGKVGERRRVQASCMHEDFTTMAGGLSFRKTAGERMRFRTLHKIYDYKLRFKDEYMCVGCGRCDERCPELISFPATINRLYDEVEKLKKAETTKDIR*
>W4_20141011_scaffold_1918_1 RBH:sulfite reductase, subunit A(db=KEGG)
LFHFMDGEQKMASEDEEKYIIFLRPCDRNAFKRLDKIFLENGPEEDIYYKRLREKVKFFVIECTEGFDSCFCVSMDSNEVERDDYSAFLRFREDGISFKLNDQELKNNYFTDVNDFEKINFEAQFIQENKIKVNLPDKDKITNEVFENELWTEYSERCIACGRCNTSCPTCSCFTVKDVLYDENKKSGERFRRWAGCHIDGFTEMAGGHSFREEHGDRMRYKTMHKIYDFAERFDFDMCVGCGRCDDVCPEYISFSKCINKLSQIVEEGA*
>W4_20141012_scaffold_38_23 RBH:Rhodanese n=1 Tax=Halanaerobium congolense RepID=Q6Q1E1_9FIRM(db=UNIREF)
MKKRRILLSMALVVMALLVVSTSAFAVSDAVEDAVNGYFENLPEDNGMIGEKDFVEKVKAGEDLFILDIRQPDVYNEGHVKGAVNIPWGPEAIPAALDKLPGDKTIYVYCYTAQTANQTVALLNFAGFEAKSVRFGWNLGISRVAGYEEIVETEAHQLGGVTDYKINANLKAAVEDYYAGLADVSDTMYKNYKIAEDMLKMAVDSGADMMIVSIRQPKDFAEGHIKGAVNIPWGAGMQQYFGQLPQDKKIVVYCYTGQTAGQAVAGLRMLDYDAVSLNGGMGTSANEPYGWSNKGYEVVK*
>W4_20141012_scaffold_38_24 RBH:Rhodanese domain-containing protein; K01011 thiosulfate/3-mercaptopyruvate sulfurtransferase [EC:2.8.1.1 2.8.1.2](db=KEGG)
MKKTAKLLLLLLTFAIILTGCEADISVPGEVGQDIITADEALKMIEEGEVVVVDAQQSGDFEDQHLDGAVNIARNDITTFGPYPNMLADASKVESSLGENGISNQTKVLIYDNNNNMDAARLWWTMLVYGHDTANMKVISGGLNALKEAGANFVSGDYEVEAVEYKAAEKNEELIAAKEEVLAEVNNPSENVEILDVRTAAEVNKGIIPGAIHINYVNNNKDNGEFYPPSYIQRYYPDNGITPDEEVIMYCQTSIRAAQSFIALHNAGYRDLKLYDGAWIEWSSDSSTPKAVPTGAPAKPSAQDGS*
>W4_20141012_scaffold_40_22 RBH:sulfite reductase, subunit A(db=KEGG)
MDYNLSKEKFNQLLSELKQEYQIYAPVRKENKGTYSANDLITYDLIDNLDDIELNKKSKYSAKEIVFPIRETLFHFMDGEQKMASEDEEKYIIFLRPCDRNAFKRLDKIFLENGPEEDIYYKRLREKVKFFVIECTEGFDSCFCVSMDSNEVERDDYSAFLRFREDGISFKLNDQELKNNYFTDVNDFEKINFEAQFIQENKIKVNLPDKDKITNEVFENELWTEYSERCIACGRCNTSCPTCSCFTVKDVLYDENKKSGERFRRWAGCHIDGFTEMAGGHSFREEHGDRMRYKTMHKIYDFAERFDFDMCVGCGRCDDVCPEYISFSKCINKLSQIVEEGA*
>W4_20141012_scaffold_40_23 BLAST:sulfite reductase subunit B(db=KEGG evalue=3.3e-86 bit_score=323.9 identity=55.0)
MNTAVEKRKINPYLTHKAEILKIFKETEVEYTFRLESDFNLNFGQFLEVSIPGYGEAPISVSNFTDEWLELTIRKVGKLTDKIHELQEGDHLYLRGPYGNGFKLENYRDKNIIVAAGGTGLAPVRSLIEYANNNLDDFSDFEVLAGFKNAQSLLFERDIKRWRENFDVLLTVDQTCDIWGECVGLITEHIAELHLDNIENTEIIVVGPPPMMKYSIIEFQKLGVPDDQIWVSYERKMHCGLGKCGHCKIEDSYVCVDGPVYNYADVKEIKD*
>W4_20141012_scaffold_40_24 RBH:sulfite reductase, subunit C(db=KEGG)
MSFNTKKIKKNAFRITKDREVTALRIRVPGGHIEAEYFSLIKEIAEEYGNGDIHITTRQGFEVPGISFSDFEEVNKKIAAILEGMEKDIGVEITDPREGYPAAGTRNVSACIGNRVCRYANYDTTEMAQEIEKTIFPNDYHVKVALSGCPNDCMKGHLQDFGILGMVEPIYHQERCIGCEACVDNCKKRVTSALTFENERVVRDEDRCIGCGECILQCPTNAWERGEKFYKVVIMGRTGKKNPRLAKPFLKWASREVVISIVDNVYDYIERHIDTSLTKEHVGYIVDRTGYPQFKEEILDGVDLNSECEVADKINWNGYQTGERI*
>W4_20141012_scaffold_58_7 RBH:Rhodanese domain-containing protein(db=KEGG)
MKKRRILLSMALVVMALLVVSTSAFAVSDAVEDAVNGYFENLPEDNGMIGEEAFVEKVKAGEDLFILDIRQPDVYNEGHVKGAVNLPWGPEAIPAALEKLPGDKTIYVYCYTAQTANQTVALLNFAGFEAKSVRFGWNLGISRVEGYEEIVETEAHQLGGVTDYKIKAEVKAAIEDYYAGLADVSDTMYKNYKIAEDMLKMAVDSGADMMILSIRQPKDFAEGHIKGAVNIPWGAGMQQYFGQLPQDKKIVVYCYTGQTAGQTVAGLRMLGYDAVSLNGGMGTPANEPYGWSNKGYEVVK*
>W4_20141012_scaffold_58_8 BLAST:Rhodanese domain-containing protein; K01011 thiosulfate/3-mercaptopyruvate sulfurtransferase [EC:2.8.1.1 2.8.1.2](db=KEGG evalue=1.3e-131 bit_score=474.9 identity=73.5)
MKKTAKLLLLLLTFAIILTGCEADISVPGEVGQDIITADEALKMIEEEDVVVVDAQQSGDFEDKHLEGAVNIARNDITTFGPYPNMLADASKVESSLGENGISNQSKVLIYDNNNNMDAARLWWTMLVYGHDTAKMKVISGGLHALEEAGANFGSGEYEVEAVEYKAAEKNEELIAAKEEVLAEVNNPSENLEILDVRTAEEVSKGIIPGAIHINYVNNIKDNGEFYPPSYIQRYYPDNDITPDEEVIMYCQTSIRAAQSFIALHNAGYRGLKLYDGAWIEWSSDSSTPKAVPTGAPAKPSAQDGS*
>W4_20141012_scaffold_476_2 RBH:sulfite reductase subunit C; K00385 anaerobic sulfite reductase subunit C [EC:1.8.1.-](db=KEGG)
MILDIDTKLLKKNAYRVTKQRGITALRIRVPGGDLNIKYFDIIKEVAEKYGNGTVHITTRQGFEIPGISMEKIDEINELISPIIKGLKDEGVQIEDEEGGYPAAGTRNVSACIGNRVCPFANYDTTALALKIEKLIYPNDYHVKIAVTGCPNDCIKAHMQDIGIIGQVEPIYDPSRCIGCQACVKNCKRRVTGALTFENFKVVRDPNRCIGCGECILKCPTSAWTRGEKYYRIVIMGRTGKKNPRLAQTFIEWADEESVLKIIKNMYDFIDKYIDKTLDKEHVGYIVDREGFKKFKEEVLKDVKLPKKAKVANHIDYTGYRYERNTIYD*
>W4_20141012_scaffold_476_3 RBH:sulfite reductase subunit B(db=KEGG)
MTNVYMPIKAEIVSIIPQTDIDYTFRLKSDILPQHGQFLQVSIPKIGEAPISISDYTDEYIELTIRKVGTVTDAIHELKPGDFLFIRGPYGHGFPVEDFKNKNVVIAAGGTGLAPVKSIINRYNRNPKEIKNLNILVGFKSPKDILFEDEIKKWKEKFDVLLTVDNGNETWTGNTGLITKFIPDLKIENPDDTIVIVVGPPMMMKFTCLEFLKRSIPEKNIWVSFERKMSCGIGKCGHCKINETYVCLEGPVFNYTKSKQLLD*
>W4_20141012_scaffold_476_4 RBH:sulfite reductase subunit A(db=KEGG)
MKTAIRGDMMGIELDVKSFDDALKILSKNYKIFAPVRLKGKGAFSDTDLVTYGEISSYKDIELNEKSRYSPKEVIYPITQTLFYFTEDEYKEPEIDDKGIIVFLRPCDANSYLKLDNIFLKNGPYEDNYYKRLRDKVKFFIIECTKGFSTCFCVSTGSNKFLDYDVFVRFDNDKITCDVKNDEFSYAFSGKEVEFIPEFIEKNEIEVKLPDIDKISQNLEYVFNHELWDEYTKRCIACGRCTVSCPTCSCFSMQDIFYKDNPKCGERRRVWASCMVDGFTDVAGGHSYRQKYGERMRFKVMHKIYDYKKRFGTTMCVGCGRCDDVCPEYISFIKIVSKVTDAVDRGESK*
>W4_20141018_scaffold_210_5 RBH:sulfite reductase, subunit A(db=KEGG)
MDYNLSKEKFNQLLSELKQEYQIYAPVRKENKGTYSANDLITYDLIDNLDDIELNKKSKYSAKEIVFPIRETLFHFMDGEQKMASEDEEKYIIFLRPCDRNAFKRLDKIFLENGPEEDIYYKRLREKVKFFVIECTEGFDSCFCVSMDSNEVERDDYSAFLRFREDGISFKLNDQELKNNYFTDVNDFEKINFEAQFIQENKIKVNLPDKDKITNEVFENELWTEYSERCIACGRCNTSCPTCSCFTVKDVLYDENKKSGERFRRWAGCHIDGFTEMAGGHSFREEHGDRMRYKTMHKIYDFAERFDFDMCVGCGRCDDVCPEYISFSKCINKLSQIVEEGA*
>W4_20141018_scaffold_210_6 BLAST:sulfite reductase subunit B(db=KEGG evalue=3.3e-86 bit_score=323.9 identity=55.0)
MNTAVEKRKINPYLTHKAEILKIFKETEVEYTFRLESDFNLNFGQFLEVSIPGYGEAPISVSNFTDEWLELTIRKVGKLTDKIHELQEGDHLYLRGPYGNGFKLENYRDKNIIVAAGGTGLAPVRSLIEYANNNLDDFSDFEVLAGFKNAQSLLFERDIKRWRENFDVLLTVDQTCDIWGECVGLITEHIAELHLDNIENTEIIVVGPPPMMKYSIIEFQKLGVPDDQIWVSYERKMHCGLGKCGHCKIEDSYVCVDGPVYNYADVKEIKD*
>W4_20141018_scaffold_210_7 RBH:sulfite reductase, subunit C(db=KEGG)
MSFNTKKIKKNAFRITKDREVTALRIRVPGGHIEAEYFSLIKEIAEEYGNGDIHITTRQGFEVPGISFSDFEEVNKKIAAILEGMEKDIGVEITDPREGYPAAGTRNVSACIGNRVCRYANYDTTEMAQEIEKTIFPNDYHVKVALSGCPNDCMKGHLQDFGILGMVEPIYHQERCIGCEACVDNCKKRVTSALTFENERVVRDEDRCIGCGECILQCPTNAWERGEKFYKVVIMGRTGKKNPRLAKPFLKWASREVVISIVDNVYDYIERHIDTSLTKEHVGYIVDRTGYPQFKEEILDGVDLNSECEVADKINWNGYQTGERI*
>W4_20141018_scaffold_581_3 BLAST:Rhodanese domain-containing protein; K01011 thiosulfate/3-mercaptopyruvate sulfurtransferase [EC:2.8.1.1 2.8.1.2](db=KEGG evalue=1.3e-131 bit_score=474.9 identity=73.5)
MKKTAKLLLLLLTFAIILTGCEADISVPGEVGQDIITADEALKMIEEEDVVVVDAQQSGDFEDKHLEGAVNIARNDITTFGPYPNMLADASKVESSLGENGISNQSKVLIYDNNNNMDAARLWWTMLVYGHDTAKMKVISGGLHALEEAGANFGSGEYEVEAVEYKAAEKNEELIAAKEEVLAEVNNPSENLEILDVRTAEEVSKGIIPGAIHINYVNNIKDNGEFYPPSYIQRYYPDNDITPDEEVIMYCQTSIRAAQSFIALHNAGYRGLKLYDGAWIEWSSDSSTPKAVPTGAPAKPSAQDGS*
>W4_20141018_scaffold_581_4 RBH:Rhodanese domain-containing protein(db=KEGG)
MKKRRILLSMALVVMALLVVSTSAFAVSDAVEDAVNGYFENLPEDNGMIGEEAFVEKVKAGEDLFILDIRQPDVYNEGHVKGAVNLPWGPEAIPAALEKLPGDKTIYVYCYTAQTANQTVALLNFAGFEAKSVRFGWNLGISRVEGYEEIVETEAHQLGGVTDYKIKAEVKAAIEDYYAGLADVSDTMYKNYKIAEDMLKMAVDSGADMMILSIRQPKDFAEGHIKGAVNIPWGAGMQQYFGQLPQDKKIVVYCYTGQTAGQTVAGLRMLGYDAVSLNGGMGTPANEPYGWSNKGYEVVK*
>W4_20141018_scaffold_603_3 RBH:Rhodanese domain-containing protein; K01011 thiosulfate/3-mercaptopyruvate sulfurtransferase [EC:2.8.1.1 2.8.1.2](db=KEGG)
MKKSIKVLFILLAFAIILTGCEADISVPGEVGQDIITADEALKMIEEEEVVVVDTQNSGDFEDQHLEGSVNIARNDITTFGPYPNMLADASKLESSLGENGISNQTKVIIYDNNNNMDAARLWWTMLVYGHDTANMKVISGGLNALEEAGAEFVSGDYEVEAAEYTAAEKNEELIATKEEVLEQANNPAEDVVILDVRTADEVSEGIIPGAIHINYVDNNKDNGEFYPPSYIQRYYPDNDITPDKEVIMYCQTSIRAAQSFLALHNAGYRDLKLYDGAWIEWSSDSSTPKGMLSGAPAEPSAQDGS*
>W4_20141018_scaffold_603_4 BLAST:Rhodanese domain-containing protein(db=KEGG evalue=2.5e-135 bit_score=487.3 identity=78.0)
MKKRILLSMAIVMMALLVVSSSALAVSDAVEDAVNGYFANLPEDNGMIGEEAFVEKVKAGEDLFVLDIRQPDVYNEGHVKGAVNVPWGPDAMPAALDKLPGDETIYVYCYTAQTANQAVALLNFAGFEAKSVRFGWNLGISQVDGYEEIVETEANELGGATDYEINSDVKAAIEDYYAGLADVSDSMYKNYKIAEDMLKMAVDSDADMMVVSIRQPGAFAEGHIEGAVNIPWGAGMEQYFGQLPQDQKLVVYCYTGQTAGQAVAGLRMLGYDAVSLNGGMGTDANAPLGWANQGYEVVQ*
>W4_20141018_scaffold_708_2 RBH:Putative rhodanese-like protein n=1 Tax=Halanaerobium congolense RepID=Q6Q1E2_9FIRM(db=UNIREF)
MKKTAKLLLLLLTFAIILTGCEADISVPGEVGQDIITADEALKMIEEGEVVVVDAQQSGDFEDQHLDGAVNIARNDITTFGPYPNMLADASKVESSLGENGISNQTKVLIYDNNNNMDAARLWWTMLVYGHDTANMKVISGGLNALKEAGANFVSGDYEVEAVEYKAAEKNEELIAAKEEVLAEVNNPSENVEILDVRTAAEVNKGIIPGAIHINYVNNNKDNGEFYPPSYIQRYYPDNGITPDEEVIMYCQTSIRAAQSFIALHNAGYRDLKLYDGAWIEWSSDSSTPKAVPTGAPAKPSAQDGS*
>W4_20141018_scaffold_708_3 RBH:Rhodanese n=1 Tax=Halanaerobium congolense RepID=Q6Q1E1_9FIRM(db=UNIREF)
MKKRRILLSMALVVMALLVVSTSAFAVSDAVEDAVNGYFENLPEDNGMIGEKDFVEKVKAGEDLFILDIRQPDVYNEGHVKGAVNIPWGPEAIPAALDKLPGDKTIYVYCYTAQTANQTVALLNFAGFEAKSVRFGWNLGISRVAGYEEIVETEAHQLGGVTDYKINANLKAAVEDYYAGLADVSDTMYKNYKIAEDMLKMAVDSGADMMIVSIRQPKDFAEGHIKGAVNIPWGAGMQQYFGQLPQDKKIVVYCYTGQTAGQAVAGLRMLDYDAVSLNGGMGTSANEPYGWSNKGYEVVK*
>W4_20141018_scaffold_1202_3 RBH:sulfite reductase subunit A(db=KEGG)
MGIELDVKSFDDALKILSKNYKIFAPVRLKGKGAFSDTDLVTYGEISSYKDIELNEKSRYSPKEVIYPITQTLFYFTEDEYKEPEIDDKGIIVFLRPCDANSYLKLDNIFLKNGPYEDNYYKRLRDKVKFFIIECTKGFSTCFCVSTGSNKFLDYDVFVRFDNDKITCDVKNDEFSYAFSGKEVEFIPEFIEKNEIEVKLPDIDKISQNLEYVFNHELWDEYTKRCIACGRCTVSCPTCSCFSMQDIFYKDNPKCGERRRVWASCMVDGFTDVAGGHSYRQKYGERMRFKVMHKIYDYKKRFGTTMCVGCGRCDDVCPEYISFIKIVSKVTDAVDRGESK*
>W4_20141018_scaffold_1202_4 RBH:sulfite reductase subunit B(db=KEGG)
MTNVYMPIKAEIVSIIPQTDIDYTFRLKSDILPQHGQFLQVSIPKIGEAPISISDYTDEYIELTIRKVGTVTDAIHELKPGDFLFIRGPYGHGFPVEDFKNKNVVIAAGGTGLAPVKSIINRYNRNPKEIKNLNILVGFKSPKDILFEDEIKKWKEKFDVLLTVDNGNETWTGNTGLITKFIPDLKIENPDDTIVIVVGPPMMMKFTCLEFLKRSIPEKNIWVSFERKMSCGIGKCGHCKINETYVCLEGPVFNYTKSKQLLD*
>W4_20141018_scaffold_1202_5 RBH:sulfite reductase subunit C; K00385 anaerobic sulfite reductase subunit C [EC:1.8.1.-](db=KEGG)
MILDIDTKLLKKNAYRVTKQRGITALRIRVPGGDLNIKYFDIIKEVAEKYGNGTVHITTRQGFEIPGISMEKIDEINELISPIIKGLKDEGVQIEDEEGGYPAAGTRNVSACIGNRVCPFANYDTTALALKIEKLIYPNDYHVKIAVTGCPNDCIKAHMQDIGIIGQVEPIYDPSRCIGCQACVKNCKRRVTGALTFENFKVVRDPNRCIGCGECILKCPTSAWTRGEKYYRIVIMGRTGKKNPRLAQTFIEWADEESVLKIIKNMYDFIDKYIDKTLDKEHVGYIVDREGFKKFKEEVLKDVKLPKKAKVANHIDYTGYRYERNTIYD*
>W4_20141018_scaffold_2382_3 BLAST:rhodanese domain-containing protein(db=KEGG evalue=6.3e-23 bit_score=112.5 identity=48.1)
MLLDFFKNLLGIGVKKITVEELNGKKIPVIDIREKNKYDEEHIPGAINIPFREFDINNPKIKEVNKNREIAVCCVSGISSIKIARILNENGYEKAKSLKGGFVAWKAFKNSKNN*
>W4_20141020_scaffold_119_3 BLAST:rhodanese domain-containing protein(db=KEGG evalue=6.3e-23 bit_score=112.5 identity=48.1)
MLLDFFKNLLGIGVKKITVEELNGKKIPVIDIREKNKYDEEHIPGAINIPFREFDINNPKIKEVNKNREIAVCCVSGISSIKIARILNENGYEKAKSLKGGFVAWKAFKNSKNN*
>W4_20141020_scaffold_213_10 RBH:sulfite reductase, subunit C(db=KEGG)
MSFNTKKIKKNAFRITKDREVTALRIRVPGGHIEAEYFSLIKEIAEEYGNGDIHITTRQGFEVPGISFSDFEEVNKKIAAILEGMEKDIGVEITDPREGYPAAGTRNVSACIGNRVCRYANYDTTEMAQEIEKTIFPNDYHVKVALSGCPNDCMKGHLQDFGILGMVEPIYHQERCIGCEACVDNCKKRVTSALTFENERVVRDEDRCIGCGECILQCPTNAWERGEKFYKVVIMGRTGKKNPRLAKPFLKWASREVVISIVDNVYDYIERHIDTSLTKEHVGYIVDRTGYPQFKEEILDGVDLNSECEVADKINWNGYQTGERI*
>W4_20141020_scaffold_213_11 RBH:sulfite reductase subunit B(db=KEGG)
MNTAVEKRKINPYLTHKAEILKIFKETEVEYTFRLESDFNLNFGQFLEVSIPGYGEAPISVSNFTDEWLELTIRKVGKLTDKIHELQEGDHLYLRGPYGNGFKLENYRDKNIIVAAGGTGLAPVRSLIEYANNNLDDFSDFEVLAGFKNAQSLLFERDIKRWRENFDVLLTVDQTCDIWGECVGLITEHIAELHLDNIENTEIIVVGPPPMMKYSIIEFQKLGVPDDQIWVSYERKMHCGLGKCGHCKIEDSYVCVDGPVYNYADVKEIKD*
>W4_20141020_scaffold_213_12 RBH:sulfite reductase, subunit A(db=KEGG)
MDYNLSKEKFNQLLSELKQEYQIYAPVRKENKGTYSANDLITYDLIDNLDDIELNKKSKYSAKEIVFPIRETLFHFMDGEQKMASEDEEKYIIFLRPCDRNAFKRLDKIFLENGPEEDIYYKRLREKVKFFVIECTEGFDSCFCVSMDSNEVERDDYSAFLRFREDGISFKLNDQELKNNYFTDVNDFEKINFEAQFIQENKIKVNLPDKDKITNEVFENELWTEYSERCIACGRCNTSCPTCSCFTVKDVLYDENKKSGERFRRWAGCHIDGFTEMAGGHSFREEHGDRMRYKTMHKIYDFAERFDFDMCVGCGRCDDVCPEYISFSKCINKLSQIVEEGA*
>W4_20141020_scaffold_529_6 RBH:Rhodanese domain-containing protein(db=KEGG)
MKKRRILLSMALVVMALLVVSTSAFAVSDAVEDAVNGYFENLPEDNGMIGEEAFVEKVKAGEDLFILDIRQPDVYNEGHVKGAVNLPWGPEAIPAALEKLPGDKTIYVYCYTAQTANQTVALLNFAGFEAKSVRFGWNLGISRVEGYEEIVETEAHQLGGVTDYKIKAEVKAAIEDYYAGLADVSDTMYKNYKIAEDMLKMAVDSGADMMILSIRQPKDFAEGHIKGAVNIPWGAGMQQYFGQLPQDKKIVVYCYTGQTAGQTVAGLRMLGYDAVSLNGGMGTPANEPYGWSNKGYEVVK*
>W4_20141020_scaffold_529_7 BLAST:Rhodanese domain-containing protein; K01011 thiosulfate/3-mercaptopyruvate sulfurtransferase [EC:2.8.1.1 2.8.1.2](db=KEGG evalue=1.3e-131 bit_score=474.9 identity=73.5)
MKKTAKLLLLLLTFAIILTGCEADISVPGEVGQDIITADEALKMIEEEDVVVVDAQQSGDFEDKHLEGAVNIARNDITTFGPYPNMLADASKVESSLGENGISNQSKVLIYDNNNNMDAARLWWTMLVYGHDTAKMKVISGGLHALEEAGANFGSGEYEVEAVEYKAAEKNEELIAAKEEVLAEVNNPSENLEILDVRTAEEVSKGIIPGAIHINYVNNIKDNGEFYPPSYIQRYYPDNDITPDEEVIMYCQTSIRAAQSFIALHNAGYRGLKLYDGAWIEWSSDSSTPKAVPTGAPAKPSAQDGS*
>W4_20141020_scaffold_542_3 RBH:Rhodanese domain-containing protein; K01011 thiosulfate/3-mercaptopyruvate sulfurtransferase [EC:2.8.1.1 2.8.1.2](db=KEGG)
MKKSIKVLFILLAFAIILTGCEADISVPGEVGQDIITADEALKMIEEEEVVVVDTQNSGDFEDQHLEGSVNIARNDITTFGPYPNMLADASKLESSLGENGISNQTKVIIYDNNNNMDAARLWWTMLVYGHDTANMKVISGGLNALEEAGAEFVSGDYEVEAAEYTAAEKNEELIATKEEVLEQANNPAEDVVILDVRTADEVSEGIIPGAIHINYVDNNKDNGEFYPPSYIQRYYPDNDITPDKEVIMYCQTSIRAAQSFLALHNAGYRDLKLYDGAWIEWSSDSSTPKGMLSGAPAEPSAQDGS*
>W4_20141020_scaffold_542_4 BLAST:Rhodanese domain-containing protein(db=KEGG evalue=2.5e-135 bit_score=487.3 identity=78.0)
MKKRILLSMAIVMMALLVVSSSALAVSDAVEDAVNGYFANLPEDNGMIGEEAFVEKVKAGEDLFVLDIRQPDVYNEGHVKGAVNVPWGPDAMPAALDKLPGDETIYVYCYTAQTANQAVALLNFAGFEAKSVRFGWNLGISQVDGYEEIVETEANELGGATDYEINSDVKAAIEDYYAGLADVSDSMYKNYKIAEDMLKMAVDSDADMMVVSIRQPGAFAEGHIEGAVNIPWGAGMEQYFGQLPQDQKLVVYCYTGQTAGQAVAGLRMLGYDAVSLNGGMGTDANAPLGWANQGYEVVQ*
>W4_20141020_scaffold_668_2 RBH:Putative rhodanese-like protein n=1 Tax=Halanaerobium congolense RepID=Q6Q1E2_9FIRM(db=UNIREF)
MKKTAKLLLLLLTFAIILTGCEADISVPGEVGQDIITADEALKMIEEGEVVVVDAQQSGDFEDQHLDGAVNIARNDITTFGPYPNMLADASKVESSLGENGISNQTKVLIYDNNNNMDAARLWWTMLVYGHDTANMKVISGGLNALKEAGANFVSGDYEVEAVEYKAAEKNEELIAAKEEVLAEVNNPSENVEILDVRTAAEVNKGIIPGAIHINYVNNNKDNGEFYPPSYIQRYYPDNGITPDEEVIMYCQTSIRAAQSFIALHNAGYRDLKLYDGAWIEWSSDSSTPKAVPTGAPAKPSAQDGS*
>W4_20141020_scaffold_668_3 RBH:Rhodanese n=1 Tax=Halanaerobium congolense RepID=Q6Q1E1_9FIRM(db=UNIREF)
MKKRRILLSMALVVMALLVVSTSAFAVSDAVEDAVNGYFENLPEDNGMIGEKDFVEKVKAGEDLFILDIRQPDVYNEGHVKGAVNIPWGPEAIPAALDKLPGDKTIYVYCYTAQTANQTVALLNFAGFEAKSVRFGWNLGISRVAGYEEIVETEAHQLGGVTDYKINANLKAAVEDYYAGLADVSDTMYKNYKIAEDMLKMAVDSGADMMIVSIRQPKDFAEGHIKGAVNIPWGAGMQQYFGQLPQDKKIVVYCYTGQTAGQAVAGLRMLDYDAVSLNGGMGTSANEPYGWSNKGYEVVK*
>W4_20141020_scaffold_2883_1 RBH:sulfite reductase subunit B(db=KEGG)
HKIIDIIHETENEYTFRIETNAKVKHGQFFQVSLPKIGEGPISVSSMGDNWVELTIRKVGKLTNEIFNLKPGDKIFMRGPYGNSFPVDDFKGKDLVVIAGGTGVSPVRSLLKYFYEHPDEIHSLYFIAGFKDEKSILFKEDLNNFRSRFNTIYTLDKDKIEGFEVGLVTEHIKKIPFDSFENYNVVIVGPPVMMHFAALECLKNGVSEEKIWLSFERKMSCGVGKCGHCKINETYVCLEGPVFNYTKAKNLLD*
>W4_20141020_scaffold_2883_2 RBH:nitrite and sulfite reductase 4Fe-4S subunit; K00385 anaerobic sulfite reductase subunit C [EC:1.8.1.-](db=KEGG)
MSYDIDVKKVRRNCYRQSKVRGEFMLQIRVPGGVIDAKYLSFFQHIAETWGNGEFHLGVRQTISIPGIKYEYIDEVNKYIRPYIEEIEVNLCGVDMAVDDNGYPTIGARNIMACIGNRHCIKANIDTTDLARKIEKIIFPSDYHIKLNISGCPNDCAKAHVSDIGIIGITKTEYDYERCIGCKKCVEACAHHATRVLSVEKGKIVKDTCCCVGCGECVLVCPTGAWTRNPKKFYRVLIGGRTGKQTPRMGKIFLNWVTEDVVLGVLKNWETFSAYVMNNKPEYIHGGHLIDRVGYNKFKEMILKDVKLNPEAMVAQRVLWTETEYRSNFNVKPVTQR*
>W4_20141020_scaffold_3967_1 RBH:4Fe-4S ferredoxin(db=KEGG)
MSYCVSIKRMNEILKELQKEYKVYAPMRFEKRGRYSDTDLIRYAEINSIEDVVYDEKSDFSPKEVIYPITQALFYFTEYEYMESKVDDKKILIFARPCDINGFRRLDTIFLKNGGTEDIYYKRLREKVKFILMECKEGGWDSCFCVSMGSNKTDDYSLAVRFGDDKILVEIKDDEFTNLFADEREVEFTPEFVTSNPTKVNIPEIDSHELLEKIYDLDMWKSYNSRCISCGACTAVCITCSCFNTLDVIYTENGKVGERRRVQASCMHEDFTTMAGGLSFRKTAGERMRFRTLHKIYDYKLRFKDEYMCVGCGRCDERCPELISFPATINRLYDEVEKLKKAETTKDIR*
>W4_20141022_scaffold_141_19 BLAST:Rhodanese domain-containing protein; K01011 thiosulfate/3-mercaptopyruvate sulfurtransferase [EC:2.8.1.1 2.8.1.2](db=KEGG evalue=1.3e-131 bit_score=474.9 identity=73.5)
MKKTAKLLLLLLTFAIILTGCEADISVPGEVGQDIITADEALKMIEEEDVVVVDAQQSGDFEDKHLEGAVNIARNDITTFGPYPNMLADASKVESSLGENGISNQSKVLIYDNNNNMDAARLWWTMLVYGHDTAKMKVISGGLHALEEAGANFGSGEYEVEAVEYKAAEKNEELIAAKEEVLAEVNNPSENLEILDVRTAEEVSKGIIPGAIHINYVNNIKDNGEFYPPSYIQRYYPDNDITPDEEVIMYCQTSIRAAQSFIALHNAGYRGLKLYDGAWIEWSSDSSTPKAVPTGAPAKPSAQDGS*
>W4_20141022_scaffold_141_20 RBH:Rhodanese domain-containing protein(db=KEGG)
MKKRRILLSMALVVMALLVVSTSAFAVSDAVEDAVNGYFENLPEDNGMIGEEAFVEKVKAGEDLFILDIRQPDVYNEGHVKGAVNLPWGPEAIPAALEKLPGDKTIYVYCYTAQTANQTVALLNFAGFEAKSVRFGWNLGISRVEGYEEIVETEAHQLGGVTDYKIKAEVKAAIEDYYAGLADVSDTMYKNYKIAEDMLKMAVDSGADMMILSIRQPKDFAEGHIKGAVNIPWGAGMQQYFGQLPQDKKIVVYCYTGQTAGQTVAGLRMLGYDAVSLNGGMGTPANEPYGWSNKGYEVVK*
>W4_20141022_scaffold_207_21 BLAST:rhodanese domain-containing protein(db=KEGG evalue=6.3e-23 bit_score=112.5 identity=48.1)
MLLDFFKNLLGIGVKKITVEELNGKKIPVIDIREKNKYDEEHIPGAINIPFREFDINNPKIKEVNKNREIAVCCVSGISSIKIARILNENGYEKAKSLKGGFVAWKAFKNSKNN*
>W4_20141022_scaffold_240_10 RBH:hypothetical protein n=1 Tax=Orenia marismortui RepID=UPI0003692EE0(db=UNIREF)
MSFNTKKIKKNAFRITKDREVTALRIRVPGGHIEAEYFSLIKEIAEEYGNGDIHITTRQGFEVPGISFSDFEEVNKKIAAILEGMEKDIGVEITDPREGYPAAGTRNVSACIGNRVCRYANYDTTEMAQEIEKTIFPNDYHVKVALSGCPNDCMKGHLQDFGILGMVEPIYHQERCIGCEACVDNCKKRVTSALTFENERVVRDEDRCIGCGECILQCPTNAWERGEKFYKVVIMGRTGKKNPRLAKPFLKWASREVVISIVDNVYDYIERHIDTSLTKEHVGYIVDRTGYPQFKEEILDGVDLNSECEVADKINWNGYQTGERI*
>W4_20141022_scaffold_240_11 RBH:sulfite reductase subunit B(db=KEGG)
MNTAVEKRKINPYLTHKAEILKIFKETEVEYTFRLESDFNLNFGQFLEVSIPGYGEAPISVSNFTDEWLELTIRKVGKLTDKIHELQEGDHLYLRGPYGNGFKLENYRDKNIIVAAGGTGLAPVRSLIEYANNNLDDFSDFEVLAGFKNAQSLLFERDIKRWRENFDVLLTVDQTCDIWGECVGLITEHIAELHLDNIENTEIIVVGPPPMMKYSIIEFQKLGVPDDQIWVSYERKMHCGLGKCGHCKIEDSYVCVDGPVYNYADVKEIKD*
>W4_20141022_scaffold_240_12 RBH:sulfite reductase, subunit A(db=KEGG)
MDYNLSKEKFNQLLSELKQEYQIYAPVRKENKGTYSANDLITYDLIDNLDDIELNKKSKYSAKEIVFPIRETLFHFMDGEQKMASEDEEKYIIFLRPCDRNAFKRLDKIFLENGPEEDIYYKRLREKVKFFVIECTEGFDSCFCVSMDSNEVERDDYSAFLRFREDGISFKLNDQELKNNYFTDVNDFEKINFEAQFIQENKIKVNLPDKDKITNEVFENELWTEYSERCIACGRCNTSCPTCSCFTVKDVLYDENKKSGERFRRWAGCHIDGFTEMAGGHSFREEHGDRMRYKTMHKIYDFAERFDFDMCVGCGRCDDVCPEYISFSKCINKLSQIVEEGA*
>W4_20141022_scaffold_942_4 RBH:Rhodanese n=1 Tax=Halanaerobium congolense RepID=Q6Q1E1_9FIRM(db=UNIREF)
MKKRRILLSMALVVMALLVVSTSAFAVSDAVEDAVNGYFENLPEDNGMIGEKDFVEKVKAGEDLFILDIRQPDVYNEGHVKGAVNIPWGPEAIPAALDKLPGDKTIYVYCYTAQTANQTVALLNFAGFEAKSVRFGWNLGISRVAGYEEIVETEAHQLGGVTDYKINANLKAAVEDYYAGLADVSDTMYKNYKIAEDMLKMAVDSGADMMIVSIRQPKDFAEGHIKGAVNIPWGAGMQQYFGQLPQDKKIVVYCYTGQTAGQAVAGLRMLDYDAVSLNGGMGTSANEPYGWSNKGYEVVK*
>W4_20141022_scaffold_942_5 RBH:Putative rhodanese-like protein n=1 Tax=Halanaerobium congolense RepID=Q6Q1E2_9FIRM(db=UNIREF)
MKKTAKLLLLLLTFAIILTGCEADISVPGEVGQDIITADEALKMIEEGEVVVVDAQQSGDFEDQHLDGAVNIARNDITTFGPYPNMLADASKVESSLGENGISNQTKVLIYDNNNNMDAARLWWTMLVYGHDTANMKVISGGLNALKEAGANFVSGDYEVEAVEYKAAEKNEELIAAKEEVLAEVNNPSENVEILDVRTAAEVNKGIIPGAIHINYVNNNKDNGEFYPPSYIQRYYPDNGITPDEEVIMYCQTSIRAAQSFIALHNAGYRDLKLYDGAWIEWSSDSSTPKAVPTGAPAKPSAQDGS*
>W4_20141022_scaffold_1250_1 BLAST:Rhodanese domain-containing protein(db=KEGG evalue=3.2e-64 bit_score=250.0 identity=81.2)
ELGGATDYEINSDVKAAIEDYYAGLADVSDSMYKNYKIAEDMLKMAVDSDADMMVVSIRQPGAFAEGHIEGAVNIPWGAGMEQYFGQLPQDQKLVVYCYTGQTAGQAVAGLRMLGYDAVSLNGGMGTDANAPLGWANQGYEVVQ*
>W4_20141022_scaffold_1493_3 RBH:Rhodanese domain-containing protein; K01011 thiosulfate/3-mercaptopyruvate sulfurtransferase [EC:2.8.1.1 2.8.1.2](db=KEGG)
MKKSIKVLFILLAFAIILTGCEADISVPGEVGQDIITADEALKMIEEEEVVVVDTQNSGDFEDQHLEGSVNIARNDITTFGPYPNMLADASKLESSLGENGISNQTKVIIYDNNNNMDAARLWWTMLVYGHDTANMKVISGGLNALEEAGAEFVSGDYEVEAAEYTAAEKNEELIATKEEVLEQANNPAEDVVILDVRTADEVSEGIIPGAIHINYVDNNKDNGEFYPPSYIQRYYPDNDITPDKEVIMYCQTSIRAAQSFLALHNAGYRDLKLYDGAWIEWSSDSSTPKGMLSGAPAEPSAQDGS*
>W4_20141022_scaffold_1577_1 RBH:sulfite reductase subunit C; K00385 anaerobic sulfite reductase subunit C [EC:1.8.1.-](db=KEGG)
MSYDIDIKKVRRNCYRQSKVRGEFMLQIRVPGGVIDAKYLSFFQHIAETWGNGEFHLGVRQTISIPGIKYEYIDEVNKYIRPYIEEIEVNLCGVDMVVDDNGYPTIGARNIMACIGNRHCIKANIDTTDLARKIEKIIFPSDYHIKLNISGCPNDCAKAHVSDIGIIGITKTEYDYERCIGCKKCVEACAHHATRVLSVEKGKIVKDTCCCVGCGECVLVCPTGAWTRNPKKFYRVLIGGRTGKQTPRMGKIFLNWVTEDVVLGVLKNWETFSAYVMNNKPEYIHGGHLIDRVGYNKFKEMILKDVKLNPEAMVAQRVLWTETEYRSNFNVKPVTQR*
>W4_20141022_scaffold_1577_2 RBH:sulfite reductase subunit B(db=KEGG)
MSENIMLPVPHKIIDIIHETENEYTFRIETNAKVKHGQFFQVSLPKIGEGPISVSAMGDGWVEFTIRKVGKVTNEIFNLKPGDKIFMRGPYGNSFPVDDFKGKDLVVIAGGTGVSPVRSLLKYFYEHPDEIHSLYFIAGFKDEKSILFKEDLNNFRSRFNTIYTLDKDKIEGFEVGLVTEHIKKIPFDSFENYNVVIVGPPVMMHFAALECLKNGVAEDKIWLSFERKMSCGVGKCGHCKINETYVCLEGPVFNYTKAKNLLD*
>W4_20141022_scaffold_1577_3 RBH:sulfite reductase subunit A(db=KEGG)
MSYCVSIKRMNEILKELQKEYKVYAPMRFEKRGRYSDTDLIRYAEINSIEDVVYDEKSDFSPKEVIYPITQALFYFTEYEYMESKVDDKKIMIFVRPCDINGFRRLDTIFLKNGGTEDIYYKRLREKVKFILMECKEGGWDSCFCVSMGSNKTDDYSLAVRFGDDNILVEIKDDEFTNLFADEREVEFTPEFVTSNPTKVNIPEIDSHELLEKIYDLDMWESYNSRCISCGACTAVCITCSCFNTLDVIYTENGKVGERRRVQASCMHEDFTTMAGGLSFRKTAGERMRFRTLHKIYDYKLRFKDEYMCVGCGRCDERCPELISFPATINRLYDEVEKLKKAETTKDIR*
>W4_20141022_scaffold_2016_1 RBH:sulfite reductase, subunit C(db=KEGG)
MSFNTKKIKKNAFRITKDREVTALRIRVPGGHIDAKYLSLIKEIADEYGNGALHITTRQGFEVPGISFADFEEVNKKIAPILEGMEKEIGVEIADPRNGYPAAGTRNVSACIGNRVCRYSNYDTTEMAQEIEKNVFPNDYHVKIALSGCPNDCIKGHLQDFGILGMVEPIYHQERCIGCEACVDNCKKRVTSALTFEQERVIRDKKRCIGCGECILQCPANAWERGDQFFKVVIMGRTGKKNPRLAKPFLKWASRDVVIAIVNNVYDYIERHIDTSLAKEHIGYIVDRTGYPQFKEEILKGVELNSECEIADKINWNGYQTGEKI*
>W4_20141022_scaffold_2016_2 BLAST:sulfite reductase subunit B(db=KEGG evalue=2.8e-85 bit_score=320.9 identity=55.6)
MVLTAEKNIKNPYLSQKAEILKIFQETEIEYTFRVESDFDLNFGQFLEVSIPGYGEAPISVSNFTDQWLELTIRKVGKLTDQIHDLETGDYLYLRGPYGNGFNFENYRDKNLIIAAGGTGLAPVRSLVEYASNNLEQLSDFEVLAGFKDAGSLLFERDIKRWRQKFDVLLTVDKTCDIWGECVGLITEHIAELHLENIANTEVIVVGPPPMMKYSIIEFQKLGVPDDQIWVSYERKMHCGLGKCGHCKIEDNYVCIDGPVYNYAEVKEIKD*
>W4_20141022_scaffold_2016_3 BLAST:sulfite reductase, subunit A(db=KEGG evalue=3.9e-112 bit_score=410.2 identity=62.5)
LITYDLVKSLEEIELKSKSKYSAKEIVFPIRETLFHFVEGEQVMASEEDEKYIIFLRPCDRNAFKRLDKIFLENGPEEDIYYKRLREKVKFFVIECTEGFDSCFCVSMDSNTVESRDYAAFLRFEGNGVSCEVNDQELKAEFSAQAEEIDFEPQFIEKNKIEVNLPDRGKLTNEVFEHQLWTEYSQRCIACGRCNTSCPTCSCFTVKDILYDENKKSGERFRRWAGCHIDGFTEMAGGHNFREEYGDRMRYKTMHKIYDFAERFDFNMCVGCGRCDDVCPEYISFSKCINKLSTIIEEGV*
>W4_20141105_scaffold_5_28 BLAST:rhodanese domain-containing protein(db=KEGG evalue=6.3e-23 bit_score=112.5 identity=48.1)
MLLDFFKNLLGIGVKKITVEELNGKKIPVIDIREKNKYDEEHIPGAINIPFREFDINNPKIKEVNKNREIAVCCVSGISSIKIARILNENGYEKAKSLKGGFVAWKAFKNSKNN*
>W4_20141105_scaffold_248_3 RBH:sulfite reductase subunit A(db=KEGG)
MGIELDVKSFDDALKILSKNYKIFAPVRLKGKGAFSDTDLVTYGEISSYKDIELNEKSRYSPKEVIYPITQTLFYFTEDEYKEPEIDDKGIIVFLRPCDANSYLKLDNIFLKNGPYEDNYYKRLRDKVKFFIIECTKGFSTCFCVSTGSNKFLDYDVFVRFDNDKITCDVKNDEFSYAFSGKEVEFIPEFIEKNEIEVKLPDIDKISQNLEYVFNHELWDEYTKRCIACGRCTVSCPTCSCFSMQDIFYKDNPKCGERRRVWASCMVDGFTDVAGGHSYRQKYGERMRFKVMHKIYDYKKRFGTTMCVGCGRCDDVCPEYISFIKIVSKVTDAVDRGESK*
>W4_20141105_scaffold_248_4 RBH:sulfite reductase subunit B(db=KEGG)
MTNVYMPIKAEIVSIIPQTDIDYTFRLKSDILPQHGQFLQVSIPKIGEAPISISDYTDEYIELTIRKVGTVTDAIHELKPGDFLFIRGPYGHGFPVEDFKNKNVVIAAGGTGLAPVKSIINRYNRNPKEIKNLNILVGFKSPKDILFEDEIKKWKEKFDVLLTVDNGNETWTGNTGLITKFIPDLKIENPDDTIVIVVGPPMMMKFTCLEFLKRSIPEKNIWVSFERKMSCGIGKCGHCKINETYVCLEGPVFNYTKSKQLLD*
>W4_20141105_scaffold_248_5 RBH:sulfite reductase subunit C; K00385 anaerobic sulfite reductase subunit C [EC:1.8.1.-](db=KEGG)
MILDIDTKLLKKNAYRVTKQRGITALRIRVPGGDLNIKYFDIIKEVAEKYGNGTVHITTRQGFEIPGISMEKIDEINELISPIIKGLKDEGVQIEDEEGGYPAAGTRNVSACIGNRVCPFANYDTTALALKIEKLIYPNDYHVKIAVTGCPNDCIKAHMQDIGIIGQVEPIYDPSRCIGCQACVKNCKRRVTGALTFENFKVVRDPNRCIGCGECILKCPTSAWTRGEKYYRIVIMGRTGKKNPRLAQTFIEWADEESVLKIIKNMYDFIDKYIDKTLDKEHVGYIVDREGFKKFKEEVLKDVKLPKKAKVANHIDYTGYRYERNTIYD*
>W4_20141105_scaffold_761_2 RBH:sulfite reductase, subunit A(db=KEGG)
MDYNLSKEKFNQLLSELKQEYQIYAPVRKENKGTYSANDLITYDLIDNLDDIELNKKSKYSAKEIVFPIRETLFHFMDGEQKMASEDEEKYIIFLRPCDRNAFKRLDKIFLENGPEEDIYYKRLREKVKFFVIECTEGFDSCFCVSMDSNEVERDDYSAFLRFREDGISFKLNDQELKNNYFTDVNDFEKINFEAQFIQENKIKVNLPDKDKITNEVFENELWTEYSERCIACGRCNTSCPTCSCFTVKDVLYDENKKSGERFRRWAGCHIDGFTEMAGGHSFREEHGDRMRYKTMHKIYDFAERFDFDMCVGCGRCDDVCPEYISFSKCINKLSQIVEEGA*
>W4_20141105_scaffold_761_3 BLAST:sulfite reductase subunit B(db=KEGG evalue=3.3e-86 bit_score=323.9 identity=55.0)
MNTAVEKRKINPYLTHKAEILKIFKETEVEYTFRLESDFNLNFGQFLEVSIPGYGEAPISVSNFTDEWLELTIRKVGKLTDKIHELQEGDHLYLRGPYGNGFKLENYRDKNIIVAAGGTGLAPVRSLIEYANNNLDDFSDFEVLAGFKNAQSLLFERDIKRWRENFDVLLTVDQTCDIWGECVGLITEHIAELHLDNIENTEIIVVGPPPMMKYSIIEFQKLGVPDDQIWVSYERKMHCGLGKCGHCKIEDSYVCVDGPVYNYADVKEIKD*
>W4_20141105_scaffold_1243_1 RBH:Rhodanese domain-containing protein(db=KEGG)
MKKRRILLSMALVVMALLVVSTSAFAVSDAVEDAVNGYFENLPEDNGMIGEKDFVEKVKAGEDLFILDIRQPDVYNEGHVKGAVNIPWGPEAIPAALDKLPGDKTIYVYCYTAQTANQTVALLNFAGFEAKSVRFGWNLGISRVAGYEEIVETEAHQLGGVTDYKINANLKAAVEDYYAGLADVSDTMYKNYKIAEDMLKMAVDSGADMMIVSIRQPKDFAEGHIKGAVNIPWGAGMQQYFGQLPQDKKIVVYCYTGQTAGQAVAGLRMLDYDAVSLNGGMGTSANEPYGWSNKGYEVVK*
>W4_20141105_scaffold_1243_2 RBH:Rhodanese domain-containing protein; K01011 thiosulfate/3-mercaptopyruvate sulfurtransferase [EC:2.8.1.1 2.8.1.2](db=KEGG)
DIITADEALKMIEEGEVVVVDAQQSGDFEDQHLDGAVNIARNDITTFGPYPNMLADASKVESSLGENGISNQTKVLIYDNNNNMDAARLWWTMLVYGHDTANMKVISGGLNALKEAGANFVSGDYEVEAVEYKAAEKNEELIAAKEEVLAEVNNPSENVEILDVRTAAEVNKGIIPGAIHINYVNNNKDNGEFYPPSYIQRYYPDNGITPDEEVIMYCQTSIRAAQSFIALHNAGYRNLKLYDGAWIEWSSDSSTPKAVPTGAPAKPSAQDGS*
>W4_20141119_scaffold_42_27 BLAST:rhodanese domain-containing protein(db=KEGG evalue=6.3e-23 bit_score=112.5 identity=48.1)
MLLDFFKNLLGIGVKKITVEELNGKKIPVIDIREKNKYDEEHIPGAINIPFREFDINNPKIKEVNKNREIAVCCVSGISSIKIARILNENGYEKAKSLKGGFVAWKAFKNSKNN*
>W4_20141119_scaffold_56_7 RBH:Rhodanese domain-containing protein(db=KEGG)
MKKRRILLSMALVVMALLVVSTSAFAVSDAVEDAVNGYFENLPEDNGMIGEKDFVEKVKAGEDLFILDIRQPDVYNEGHVKGAVNIPWGPEAIPAALDKLPGDKTIYVYCYTAQTANQTVALLNFAGFEAKSVRFGWNLGISRVAGYEEIVETEAHQLGGVTDYKINANLKAAVEDYYAGLADVSDTMYKNYKIAEDMLKMAVDSGADMMIVSIRQPKDFAEGHIKGAVNIPWGAGMQQYFGQLPQDKKIVVYCYTGQTAGQAVAGLRMLDYDAVSLNGGMGTSANEPYGWSNKGYEVVK*
>W4_20141119_scaffold_56_8 RBH:Rhodanese domain-containing protein; K01011 thiosulfate/3-mercaptopyruvate sulfurtransferase [EC:2.8.1.1 2.8.1.2](db=KEGG)
MKKTAKLLLLLLTFAIILTGCEADISVPGEVGQDIITADEALKMIEEGEVVVVDAQQSGDFEDQHLDGAVNIARNDITTFGPYPNMLADASKVESSLGENGISNQTKVLIYDNNNNMDAARLWWTMLVYGHDTANMKVISGGLNALKEAGANFVSGDYEVEAVEYKAAEKNEELIAAKEEVLAEVNNPSENVEILDVRTAAEVNKGIIPGAIHINYVNNNKDNGEFYPPSYIQRYYPDNGITPDEEVIMYCQTSIRAAQSFIALHNAGYRNLKLYDGAWIEWSSDSSTPKAVPTGAPAKPSAQDGS*
>W4_20141119_scaffold_69_10 RBH:sulfite reductase, subunit C(db=KEGG)
MSFNTKKIKKNAFRITKDREVTALRIRVPGGHIEAEYFSLIKEIAEEYGNGDIHITTRQGFEVPGISFSDFEEVNKKIAAILEGMEKDIGVEITDPREGYPAAGTRNVSACIGNRVCRYANYDTTEMAQEIEKTIFPNDYHVKVALSGCPNDCMKGHLQDFGILGMVEPIYHQERCIGCEACVDNCKKRVTSALTFENERVVRDEDRCIGCGECILQCPTNAWERGEKFYKVVIMGRTGKKNPRLAKPFLKWASREVVISIVDNVYDYIERHIDTSLTKEHVGYIVDRTGYPQFKEEILDGVDLNSECEVADKINWNGYQTGERI*
>W4_20141119_scaffold_69_11 RBH:sulfite reductase subunit B(db=KEGG)
MNTAVEKRKINPYLTHKAEILKIFKETEVEYTFRLESDFNLNFGQFLEVSIPGYGEAPISVSNFTDEWLELTIRKVGKLTDKIHELQEGDHLYLRGPYGNGFKLENYRDKNIIVAAGGTGLAPVRSLIEYANNNLDDFSDFEVLAGFKNAQSLLFERDIKRWRENFDVLLTVDQTCDIWGECVGLITEHIAELHLDNIENTEIIVVGPPPMMKYSIIEFQKLGVPDDQIWVSYERKMHCGLGKCGHCKIEDSYVCVDGPVYNYADVKEIKD*
>W4_20141119_scaffold_69_12 RBH:sulfite reductase, subunit A(db=KEGG)
MDYNLSKEKFNQLLSELKQEYQIYAPVRKENKGTYSANDLITYDLIDNLDDIELNKKSKYSAKEIVFPIRETLFHFMDGEQKMASEDEEKYIIFLRPCDRNAFKRLDKIFLENGPEEDIYYKRLREKVKFFVIECTEGFDSCFCVSMDSNEVERDDYSAFLRFREDGISFKLNDQELKNNYFTDVNDFEKINFEAQFIQENKIKVNLPDKDKITNEVFENELWTEYSERCIACGRCNTSCPTCSCFTVKDVLYDENKKSGERFRRWAGCHIDGFTEMAGGHSFREEHGDRMRYKTMHKIYDFAERFDFDMCVGCGRCDDVCPEYISFSKCINKLSQIVEEGA*
>W4_20141203_scaffold_106_7 RBH:Rhodanese domain-containing protein(db=KEGG)
MKKRRILLSMALVVMALLVVSTSAFAVSDAVEDAVNGYFENLPEDNGMIGEKDFVEKVKAGEDLFILDIRQPDVYNEGHVKGAVNIPWGPEAIPAALDKLPGDKTIYVYCYTAQTANQTVALLNFAGFEAKSVRFGWNLGISRVAGYEEIVETEAHQLGGVTDYKINANLKAAVEDYYAGLADVSDTMYKNYKIAEDMLKMAVDSGADMMIVSIRQPKDFAEGHIKGAVNIPWGAGMQQYFGQLPQDKKIVVYCYTGQTAGQAVAGLRMLDYDAVSLNGGMGTSANEPYGWSNKGYEVVK*
>W4_20141203_scaffold_106_8 RBH:Rhodanese domain-containing protein; K01011 thiosulfate/3-mercaptopyruvate sulfurtransferase [EC:2.8.1.1 2.8.1.2](db=KEGG)
MKKTAKLLLLLLTFAIILTGCEADISVPGEVGQDIITADEALKMIEEGEVVVVDAQQSGDFEDQHLDGAVNIARNDITTFGPYPNMLADASKVESSLGENGISNQTKVLIYDNNNNMDAARLWWTMLVYGHDTANMKVISGGLNALKEAGANFVSGDYEVEAVEYKAAEKNEELIAAKEEVLAEVNNPSENVEILDVRTAAEVNKGIIPGAIHINYVNNNKDNGEFYPPSYIQRYYPDNGITPDEEVIMYCQTSIRAAQSFIALHNAGYRNLKLYDGAWIEWSSDSSTPKAVPTGAPAKPSAQDGS*
>W4_20141203_scaffold_124_11 RBH:sulfite reductase, subunit C(db=KEGG)
MSFNTKKIKKNAFRITKDREVTALRIRVPGGHIEAEYFSLIKEIAEEYGNGDIHITTRQGFEVPGISFSDFEEVNKKIAAILEGMEKDIGVEITDPREGYPAAGTRNVSACIGNRVCRYANYDTTEMAQEIEKTIFPNDYHVKVALSGCPNDCMKGHLQDFGILGMVEPIYHQERCIGCEACVDNCKKRVTSALTFENERVVRDEDRCIGCGECILQCPTNAWERGEKFYKVVIMGRTGKKNPRLAKPFLKWASREVVISIVDNVYDYIERHIDTSLTKEHVGYIVDRTGYPQFKEEILDGVDLNSECEVADKINWNGYQTGERI*
>W4_20141203_scaffold_124_12 RBH:sulfite reductase subunit B(db=KEGG)
MNTAVEKRKINPYLTHKAEILKIFKETEVEYTFRLESDFNLNFGQFLEVSIPGYGEAPISVSNFTDEWLELTIRKVGKLTDKIHELQEGDHLYLRGPYGNGFKLENYRDKNIIVAAGGTGLAPVRSLIEYANNNLDDFSDFEVLAGFKNAQSLLFERDIKRWRENFDVLLTVDQTCDIWGECVGLITEHIAELHLDNIENTEIIVVGPPPMMKYSIIEFQKLGVPDDQIWVSYERKMHCGLGKCGHCKIEDSYVCVDGPVYNYADVKEIKD*
>W4_20141203_scaffold_124_13 RBH:sulfite reductase, subunit A(db=KEGG)
MDYNLSKEKFNQLLSELKQEYQIYAPVRKENKGTYSANDLITYDLIDNLDDIELNKKSKYSAKEIVFPIRETLFHFMDGEQKMASEDEEKYIIFLRPCDRNAFKRLDKIFLENGPEEDIYYKRLREKVKFFVIECTEGFDSCFCVSMDSNEVERDDYSAFLRFREDGISFKLNDQELKNNYFTDVNDFEKINFEAQFIQENKIKVNLPDKDKITNEVFENELWTEYSERCIACGRCNTSCPTCSCFTVKDVLYDENKKSGERFRRWAGCHIDGFTEMAGGHSFREEHGDRMRYKTMHKIYDFAERFDFDMCVGCGRCDDVCPEYISFSKCINKLSQIVEEGA*
>W4_20141203_scaffold_169_7 BLAST:rhodanese domain-containing protein(db=KEGG evalue=6.3e-23 bit_score=112.5 identity=48.1)
MLLDFFKNLLGIGVKKITVEELNGKKIPVIDIREKNKYDEEHIPGAINIPFREFDINNPKIKEVNKNREIAVCCVSGISSIKIARILNENGYEKAKSLKGGFVAWKAFKNSKNN*
>W4_20141217_scaffold_102_7 RBH:Rhodanese domain-containing protein; K01011 thiosulfate/3-mercaptopyruvate sulfurtransferase [EC:2.8.1.1 2.8.1.2](db=KEGG)
MKKTAKLLLLLLTFAIILTGCEADISVPGEVGQDIITADEALKMIEEGEVVVVDAQQSGDFEDQHLDGAVNIARNDITTFGPYPNMLADASKVESSLGENGISNQTKVLIYDNNNNMDAARLWWTMLVYGHDTANMKVISGGLNALKEAGANFVSGDYEVEAVEYKAAEKNEELIAAKEEVLAEVNNPSENVEILDVRTAAEVNKGIIPGAIHINYVNNNKDNGEFYPPSYIQRYYPDNGITPDEEVIMYCQTSIRAAQSFIALHNAGYRDLKLYDGAWIEWSSDSSTPKAVPTGAPAKPSAQDGS*
>W4_20141217_scaffold_102_8 RBH:Rhodanese domain-containing protein(db=KEGG)
MKKRRILLSMALVVMALLVVSTSAFAVSDAVEDAVNGYFENLPEDNGMIGEKDFVEKVKAGEDLFILDIRQPDVYNEGHVKGAVNIPWGPEAIPAALDKLPGDKTIYVYCYTAQTANQTVALLNFAGFEAKSVRFGWNLGISRVAGYEEIVETEAHQLGGVTDYKINANLKAAVEDYYAGLADVSDTMYKNYKIAEDMLKMAVDSGADMMIVSIRQPKDFAEGHIKGAVNIPWGAGMQQYFGQLPQDKKIVVYCYTGQTAGQAVAGLRMLDYDAVSLNGGMGTSANEPYGWSNKGYEVVK*
>W4_20141217_scaffold_113_3 RBH:sulfite reductase, subunit A(db=KEGG)
MDYNLSKEKFNQLLSELKQEYQIYAPVRKENKGTYSANDLITYDLIDNLDDIELNKKSKYSAKEIVFPIRETLFHFMDGEQKMASEDEEKYIIFLRPCDRNAFKRLDKIFLENGPEEDIYYKRLREKVKFFVIECTEGFDSCFCVSMDSNEVERDDYSAFLRFREDGISFKLNDQELKNNYFTDVNDFEKINFEAQFIQENKIKVNLPDKDKITNEVFENELWTEYSERCIACGRCNTSCPTCSCFTVKDVLYDENKKSGERFRRWAGCHIDGFTEMAGGHSFREEHGDRMRYKTMHKIYDFAERFDFDMCVGCGRCDDVCPEYISFSKCINKLSQIVEEGA*
>W4_20141217_scaffold_113_4 RBH:sulfite reductase subunit B(db=KEGG)
MNTAVEKRKINPYLTHKAEILKIFKETEVEYTFRLESDFNLNFGQFLEVSIPGYGEAPISVSNFTDEWLELTIRKVGKLTDKIHELQEGDHLYLRGPYGNGFKLENYRDKNIIVAAGGTGLAPVRSLIEYANNNLDDFSDFEVLAGFKNAQSLLFERDIKRWRENFDVLLTVDQTCDIWGECVGLITEHIAELHLDNIENTEIIVVGPPPMMKYSIIEFQKLGVPDDQIWVSYERKMHCGLGKCGHCKIEDSYVCVDGPVYNYADVKEIKD*
>W4_20141217_scaffold_113_5 RBH:sulfite reductase, subunit C(db=KEGG)
MSFNTKKIKKNAFRITKDREVTALRIRVPGGHIEAEYFSLIKEIAEEYGNGDIHITTRQGFEVPGISFSDFEEVNKKIAAILEGMEKDIGVEITDPREGYPAAGTRNVSACIGNRVCRYANYDTTEMAQEIEKTIFPNDYHVKVALSGCPNDCMKGHLQDFGILGMVEPIYHQERCIGCEACVDNCKKRVTSALTFENERVVRDEDRCIGCGECILQCPTNAWERGEKFYKVVIMGRTGKKNPRLAKPFLKWASREVVISIVDNVYDYIERHIDTSLTKEHVGYIVDRTGYPQFKEEILDGVDLNSECEVADKINWNGYQTGERI*
>W4_20141217_scaffold_432_3 BLAST:rhodanese domain-containing protein(db=KEGG evalue=6.3e-23 bit_score=112.5 identity=48.1)
MLLDFFKNLLGIGVKKITVEELNGKKIPVIDIREKNKYDEEHIPGAINIPFREFDINNPKIKEVNKNREIAVCCVSGISSIKIARILNENGYEKAKSLKGGFVAWKAFKNSKNN*
>W4_20150107_scaffold_48_10 RBH:sulfite reductase, subunit A(db=KEGG)
MDYNLSKEKFNQLLSELKQEYQIYAPVRKENKGTYSANDLITYDLIDNLDDIELNKKSKYSAKEIVFPIRETLFHFMDGEQKMASEDEEKYIIFLRPCDRNAFKRLDKIFLENGPEEDIYYKRLREKVKFFVIECTEGFDSCFCVSMDSNEVERDDYSAFLRFREDGISFKLNDQELKNNYFTDVNDFEKINFEAQFIQENKIKVNLPDKDKITNEVFENELWTEYSERCIACGRCNTSCPTCSCFTVKDVLYDENKKSGERFRRWAGCHIDGFTEMAGGHSFREEHGDRMRYKTMHKIYDFAERFDFDMCVGCGRCDDVCPEYISFSKCINKLSQIVEEGA*
>W4_20150107_scaffold_48_11 RBH:sulfite reductase subunit B(db=KEGG)
MNTAVEKRKINPYLTHKAEILKIFKETEVEYTFRLESDFNLNFGQFLEVSIPGYGEAPISVSNFTDEWLELTIRKVGKLTDKIHELQEGDHLYLRGPYGNGFKLENYRDKNIIVAAGGTGLAPVRSLIEYANNNLDDFSDFEVLAGFKNAQSLLFERDIKRWRENFDVLLTVDQTCDIWGECVGLITEHIAELHLDNIENTEIIVVGPPPMMKYSIIEFQKLGVPDDQIWVSYERKMHCGLGKCGHCKIEDSYVCVDGPVYNYADVKEIKD*
>W4_20150107_scaffold_48_12 RBH:hypothetical protein n=1 Tax=Orenia marismortui RepID=UPI0003692EE0(db=UNIREF)
MSFNTKKIKKNAFRITKDREVTALRIRVPGGHIEAEYFSLIKEIAEEYGNGDIHITTRQGFEVPGISFSDFEEVNKKIAAILEGMEKDIGVEITDPREGYPAAGTRNVSACIGNRVCRYANYDTTEMAQEIEKTIFPNDYHVKVALSGCPNDCMKGHLQDFGILGMVEPIYHQERCIGCEACVDNCKKRVTSALTFENERVVRDEDRCIGCGECILQCPTNAWERGEKFYKVVIMGRTGKKNPRLAKPFLKWASREVVISIVDNVYDYIERHIDTSLTKEHVGYIVDRTGYPQFKEEILDGVDLNSECEVADKINWNGYQTGERI*
>W4_20150107_scaffold_124_26 RBH:Rhodanese domain-containing protein(db=KEGG)
MKKRRILLSMALVVMALLVVSTSAFAVSDAVEDAVNGYFENLPEDNGMIGEKDFVEKVKAGEDLFILDIRQPDVYNEGHVKGAVNIPWGPEAIPAALDKLPGDKTIYVYCYTAQTANQTVALLNFAGFEAKSVRFGWNLGISRVAGYEEIVETEAHQLGGVTDYKINANLKAAVEDYYAGLADVSDTMYKNYKIAEDMLKMAVDSGADMMIVSIRQPKDFAEGHIKGAVNIPWGAGMQQYFGQLPQDKKIVVYCYTGQTAGQAVAGLRMLDYDAVSLNGGMGTSANEPYGWSNKGYEVVK*
>W4_20150107_scaffold_124_27 RBH:Rhodanese domain-containing protein; K01011 thiosulfate/3-mercaptopyruvate sulfurtransferase [EC:2.8.1.1 2.8.1.2](db=KEGG)
MKKTAKLLLLLLTFAIILTGCEADISVPGEVGQDIITADEALKMIEEGEVVVVDAQQSGDFEDQHLDGAVNIARNDITTFGPYPNMLADASKVESSLGENGISNQTKVLIYDNNNNMDAARLWWTMLVYGHDTANMKVISGGLNALKEAGANFVSGDYEVEAVEYKAAEKNEELIAAKEEVLAEVNNPSENVEILDVRTAAEVNKGIIPGAIHINYVNNNKDNGEFYPPSYIQRYYPDNGITPDEEVIMYCQTSIRAAQSFIALHNAGYRDLKLYDGAWIEWSSDSSTPKAVPTGAPAKPSAQDGS*
>W4_20150107_scaffold_177_4 BLAST:rhodanese domain-containing protein(db=KEGG evalue=6.3e-23 bit_score=112.5 identity=48.1)
MLLDFFKNLLGIGVKKITVEELNGKKIPVIDIREKNKYDEEHIPGAINIPFREFDINNPKIKEVNKNREIAVCCVSGISSIKIARILNENGYEKAKSLKGGFVAWKAFKNSKNN*
>W4_20150107_scaffold_181_4 BLAST:sulfite reductase, subunit A(db=KEGG evalue=2.1e-122 bit_score=444.5 identity=59.8)
MGFNFSKNEFNQLLKSLNQDYQIYAPVRKKNKDSFSANDLITYDLVKSLEEIELKSKSKYSAKEIVFPIRETLFHFVEGEQVMASEEDEKYIIFLRPCDRNAFKRLDKIFLENGPEEDIYYKRLREKVKFFVIECTEGFDSCFCVSMDSNTVESRDYAAFLRFEGNGVSCEVNDQELKAEFSAQAEEIDFEPQFIEKNKIEVNLPDRGKLTNEVFEHQLWTEYSQRCIACGRCNTSCPTCSCFTVKDILYDENKKSGERFRRWAGCHIDGFTEMAGGHNFREEYGDRMRYKTMHKIYDFAERFDFNMCVGCGRCDDVCPEYISFSKCINKLSTIIEEGV*
>W4_20150107_scaffold_181_5 BLAST:sulfite reductase subunit B(db=KEGG evalue=2.8e-85 bit_score=320.9 identity=55.6)
MVLTAEKNIKNPYLSQKAEILKIFQETEIEYTFRVESDFDLNFGQFLEVSIPGYGEAPISVSNFTDQWLELTIRKVGKLTDQIHDLETGDYLYLRGPYGNGFNFENYRDKNLIIAAGGTGLAPVRSLVEYASNNLEQLSDFEVLAGFKDAGSLLFERDIKRWRQKFDVLLTVDKTCDIWGECVGLITEHIAELHLENIANTEVIVVGPPPMMKYSIIEFQKLGVPDDQIWVSYERKMHCGLGKCGHCKIEDNYVCIDGPVYNYAEVKEIKD*
>W4_20150107_scaffold_181_6 RBH:sulfite reductase, subunit C(db=KEGG)
MSFNTKKIKKNAFRITKDREVTALRIRVPGGHIDAKYLSLIKEIADEYGNGALHITTRQGFEVPGISFADFEEVNKKIAPILEGMEKEIGVEIADPRNGYPAAGTRNVSACIGNRVCRYSNYDTTEMAQEIEKNVFPNDYHVKIALSGCPNDCIKGHLQDFGILGMVEPIYHQERCIGCEACVDNCKKRVTSALTFEQERVIRDKKRCIGCGECILQCPANAWERGDQFFKVVIMGRTGKKNPRLAKPFLKWASRDVVIAIVNNVYDYIERHIDTSLAKEHIGYIVDRTGYPQFKEEILKGVELNSECEIADKINWNGYQTGEKI*
>W4_20150205_scaffold_40_22 BLAST:rhodanese domain-containing protein(db=KEGG evalue=6.3e-23 bit_score=112.5 identity=48.1)
MLLDFFKNLLGIGVKKITVEELNGKKIPVIDIREKNKYDEEHIPGAINIPFREFDINNPKIKEVNKNREIAVCCVSGISSIKIARILNENGYEKAKSLKGGFVAWKAFKNSKNN*
>W4_20150205_scaffold_55_12 RBH:sulfite reductase, subunit C(db=KEGG)
MSFNTKKIKKNAFRITKDREVTALRIRVPGGHIEAEYFSLIKEIAEEYGNGDIHITTRQGFEVPGISFSDFEEVNKKIAAILEGMEKDIGVEITDPREGYPAAGTRNVSACIGNRVCRYANYDTTEMAQEIEKTIFPNDYHVKVALSGCPNDCMKGHLQDFGILGMVEPIYHQERCIGCEACVDNCKKRVTSALTFENERVVRDEDRCIGCGECILQCPTNAWERGEKFYKVVIMGRTGKKNPRLAKPFLKWASREVVISIVDNVYDYIERHIDTSLTKEHVGYIVDRTGYPQFKEEILDGVDLNSECEVADKINWNGYQTGERI*
>W4_20150205_scaffold_55_13 RBH:sulfite reductase subunit B(db=KEGG)
MNTAVEKRKINPYLTHKAEILKIFKETEVEYTFRLESDFNLNFGQFLEVSIPGYGEAPISVSNFTDEWLELTIRKVGKLTDKIHELQEGDHLYLRGPYGNGFKLENYRDKNIIVAAGGTGLAPVRSLIEYANNNLDDFSDFEVLAGFKNAQSLLFERDIKRWRENFDVLLTVDQTCDIWGECVGLITEHIAELHLDNIENTEIIVVGPPPMMKYSIIEFQKLGVPDDQIWVSYERKMHCGLGKCGHCKIEDSYVCVDGPVYNYADVKEIKD*
>W4_20150205_scaffold_55_14 RBH:sulfite reductase, subunit A(db=KEGG)
MDYNLSKEKFNQLLSELKQEYQIYAPVRKENKGTYSANDLITYDLIDNLDDIELNKKSKYSAKEIVFPIRETLFHFMDGEQKMASEDEEKYIIFLRPCDRNAFKRLDKIFLENGPEEDIYYKRLREKVKFFVIECTEGFDSCFCVSMDSNEVERDDYSAFLRFREDGISFKLNDQELKNNYFTDVNDFEKINFEAQFIQENKIKVNLPDKDKITNEVFENELWTEYSERCIACGRCNTSCPTCSCFTVKDVLYDENKKSGERFRRWAGCHIDGFTEMAGGHSFREEHGDRMRYKTMHKIYDFAERFDFDMCVGCGRCDDVCPEYISFSKCINKLSQIVEEGA*
>W4_20150205_scaffold_95_11 BLAST:Rhodanese domain-containing protein(db=KEGG evalue=6.4e-52 bit_score=208.8 identity=85.0)
MYKNYKIAEDMLKMAVDSGADMMIVSIRQPKDFAEGHIKGAVNIPWGAGMQQYFGQLPQDKKIVVYCYTGQTAGQAVAGLRMLDYDAVSLNGGMGTSANEPYGWSNKGYEVVK*
>W4_20150205_scaffold_95_13 RBH:Rhodanese domain-containing protein; K01011 thiosulfate/3-mercaptopyruvate sulfurtransferase [EC:2.8.1.1 2.8.1.2](db=KEGG)
MKKTAKLLLLLLTFAIILTGCEADISVPGEVGQDIITADEALKMIEEGEVVVVDAQQSGDFEDQHLDGAVNIARNDITTFGPYPNMLADASKVESSLGENGISNQTKVLIYDNNNNMDAARLWWTMLVYGHDTANMKVISGGLNALKEAGANFVSGDYEVEAVEYKAAEKNEELIAAKEEVLAEVNNPSENVEILDVRTAAEVNKGIIPGAIHINYVNNNKDNGEFYPPSYIQRYYPDNGITPDEEVIMYCQTSIRAAQSFIALHNAGYRDLKLYDGAWIEWSSDSSTPKAVPTGAPAKPSAQDGS*
>W4_20150205_scaffold_1235_1 BLAST:sulfite reductase, subunit A(db=KEGG evalue=7.4e-36 bit_score=155.6 identity=55.7)
MGFNFSKNEFNQLLKSLNQDYQIYAPVRKKNKDSFSANDLITYDLVKSLEEMELTAKSKYSAKEIVFPIRETLFHFVEGEQFMASDTENKYIIFLRPCDRNAFKRLDKIFLENGPEEDIYYKRLREKVKFF
>W4_20150205_scaffold_1527_1 BLAST:sulfite reductase subunit C; K00385 anaerobic sulfite reductase subunit C [EC:1.8.1.-](db=KEGG evalue=8.8e-122 bit_score=442.2 identity=68.2)
MSFNTKKIKKNAFRITKDREVTALRIRVPGGHIDAKYLSLIKEIADEYGNGALHITTRQGFEVPGISFADFEEVNKKIAPILEGMEKEIGVEIADPRNGYPAAGTRNVSACIGNRVCRYSNYDTTEMAQEIEKNVFPNDYHVKIALSGCPNDCIKGHLQDFGILGMVEPIYHQERCIGCEACVDNCKKRVTSALTFEQERVIRDKKRCIGCGECILQCPANAWERGDQFFKVVIMGRTGKKNPRLAKPFLKWASRDVVIAIVNNVYDYIERHIDTSLAKEHIGYIVDRT
>W4_20150205_scaffold_1527_2 BLAST:sulfite reductase subunit B(db=KEGG evalue=8e-42 bit_score=175.6 identity=50.0)
PVRSLVEYASNNLEQLSDFEVLAGFKDAGSLLFERDIKRWRQKFDVLLTVDKTCDIWGECVGLITEHIAELHLENIANTEVIVVGPPPMMKYSIIEFQKLGVPDDQIWVSYERKMHCGLGKCGHCKIEDNYVCIDGPVYNYAEVKEIKD*
>W4_20150205_scaffold_1694_1 BLAST:sulfite reductase, subunit A(db=KEGG evalue=1.9e-105 bit_score=387.9 identity=64.1)
VFPIRETLFHFVEGEQVMASEEDEKYIIFLRPCDRNAFKRLDKIFLENGPEEDIYYKRLREKVKFFVIECTEGFDSCFCVSMDSNTVESRDYAAFLRFEGNGVSCEVNDQELKAEFSAQAEEIDFEPQFIEKNKIEVNLPDRGKLTNEVFEHQLWTEYSQRCIACGRCNTSCPTCSCFTVKDILYDENKKSGERFRRWAGCHIDGFTEMAGGHNFREEYGDRMRYKTMHKIYDFAERFDFNMCVGCGRCDDVCPEYISFSKCINKLSTIIEEGV*
>W4_20150205_scaffold_1694_2 BLAST:sulfite reductase subunit B(db=KEGG evalue=2.5e-36 bit_score=157.1 identity=61.2)
MVLTAEKNIKNPYLSQKAEILKIFQETEIEYTFRVESDFDLNFGQFLEVSIPGYGEAPISVSNFTDQWLELTIRKVGKLTDQIHDLETGDYLYLRGPYGNGFNFENYRDKNLIIAAGGTGLAPVRS
>W4_20150514_scaffold_56_11 RBH:hypothetical protein n=1 Tax=Orenia marismortui RepID=UPI0003692EE0(db=UNIREF)
MSFNTKKIKKNAFRITKDREVTALRIRVPGGHIEAEYFSLIKEIAEEYGNGDIHITTRQGFEVPGISFSDFEEVNKKIAAILEGMEKDIGVEITDPREGYPAAGTRNVSACIGNRVCRYANYDTTEMAQEIEKTIFPNDYHVKVALSGCPNDCMKGHLQDFGILGMVEPIYHQERCIGCEACVDNCKKRVTSALTFENERVVRDEDRCIGCGECILQCPTNAWERGEKFYKVVIMGRTGKKNPRLAKPFLKWASREVVISIVDNVYDYIERHIDTSLTKEHVGYIVDRTGYPQFKEEILDGVDLNSECEVADKINWNGYQTGERI*
>W4_20150514_scaffold_56_12 RBH:sulfite reductase subunit B(db=KEGG)
MNTAVEKRKINPYLTHKAEILKIFKETEVEYTFRLESDFNLNFGQFLEVSIPGYGEAPISVSNFTDEWLELTIRKVGKLTDKIHELQEGDHLYLRGPYGNGFKLENYRDKNIIVAAGGTGLAPVRSLIEYANNNLDDFSDFEVLAGFKNAQSLLFERDIKRWRENFDVLLTVDQTCDIWGECVGLITEHIAELHLDNIENTEIIVVGPPPMMKYSIIEFQKLGVPDDQIWVSYERKMHCGLGKCGHCKIEDSYVCVDGPVYNYADVKEIKD*
>W4_20150514_scaffold_56_13 RBH:sulfite reductase, subunit A(db=KEGG)
MDYNLSKEKFNQLLSELKQEYQIYAPVRKENKGTYSANDLITYDLIDNLDDIELNKKSKYSAKEIVFPIRETLFHFMDGEQKMASEDEEKYIIFLRPCDRNAFKRLDKIFLENGPEEDIYYKRLREKVKFFVIECTEGFDSCFCVSMDSNEVERDDYSAFLRFREDGISFKLNDQELKNNYFTDVNDFEKINFEAQFIQENKIKVNLPDKDKITNEVFENELWTEYSERCIACGRCNTSCPTCSCFTVKDVLYDENKKSGERFRRWAGCHIDGFTEMAGGHSFREEHGDRMRYKTMHKIYDFAERFDFDMCVGCGRCDDVCPEYISFSKCINKLSQIVEEGA*
>W4_20150514_scaffold_87_1 BLAST:Rhodanese domain-containing protein(db=KEGG evalue=1e-58 bit_score=231.5 identity=85.6)
DYYAGLADVSDTMYKNYKIAEDMLKMAVDSGADMMIVSIRQPKDFAEGHIKGAVNIPWGAGMQQYFGQLPQDKKIVVYCYTGQTAGQAVAGLRMLDYDAVSLNGGMGTSANEPYGWSNKGYEVVK*
>W4_20150514_scaffold_142_7 RBH:Rhodanese domain-containing protein; K01011 thiosulfate/3-mercaptopyruvate sulfurtransferase [EC:2.8.1.1 2.8.1.2](db=KEGG)
MKKTAKLLLLLLTFAIILTGCEADISVPGEVGQDIITADEALKMIEEGEVVVVDAQQSGDFEDQHLDGAVNIARNDITTFGPYPNMLADASKVESSLGENGISNQTKVLIYDNNNNMDAARLWWTMLVYGHDTANMKVISGGLNALKEAGANFVSGDYEVEAVEYKAAEKNEELIAAKEEVLAEVNNPSENVEILDVRTAAEVNKGIIPGAIHINYVNNNKDNGEFYPPSYIQRYYPDNGITPDEEVIMYCQTSIRAAQSFIALHNAGYRDLKLYDGAWIEWSSDSSTPKAVPTGAPAKPSAQDGS*
>W4_20150514_scaffold_142_8 RBH:Rhodanese n=1 Tax=Halanaerobium congolense RepID=Q6Q1E1_9FIRM(db=UNIREF)
MKKRRILLSMALVVMALLVVSTSAFAVSDAVEDAVNGYFENLPEDNGMIGEKDFVEKVKAGEDLFILDIRQPDVYNEGHVKGAVNIPWGPEAIPAALDKLPGDKTIYVYCYTAQTANQTVALLNFAGFEAKSVRFGWNLGISRVAGYEEIVETEAHQLGGVTDYKINANLKAAVEDY
>W4_20150514_scaffold_163_6 BLAST:rhodanese domain-containing protein(db=KEGG evalue=6.3e-23 bit_score=112.5 identity=48.1)
MLLDFFKNLLGIGVKKITVEELNGKKIPVIDIREKNKYDEEHIPGAINIPFREFDINNPKIKEVNKNREIAVCCVSGISSIKIARILNENGYEKAKSLKGGFVAWKAFKNSKNN*
>W4_20150514_scaffold_657_1 RBH:sulfite reductase, subunit C(db=KEGG)
MSFNTKKIKKNAFRITKDREVTALRIRVPGGHIDAKYLSLIKEIADEYGNGALHITTRQGFEVPGISFADFEEVNKKIAPILEGMEKEIGVEIADPRNGYPAAGTRNVSACIGNRVCRYSNYDTTEMAQEIEKNVFPNDYHVKIALSGCPNDCIKGHLQDFGILGMVEPIYHQERCIGCEACVDNCKKRVTSALTFEQERVIRDKKRCIGCGECILQCPANAWERGDQFFKVVIMGRTGKKNPRLAKPFLKWASRDVVIAIVNNVYDYIERHIDTSLAKEHIGYIVDRTGYPQFKEEILKGVELNSECEIADKINWNGYQTGEKI*
>W4_20150514_scaffold_657_2 BLAST:sulfite reductase subunit B(db=KEGG evalue=2.8e-85 bit_score=320.9 identity=55.6)
MVLTAEKNIKNPYLSQKAEILKIFQETEIEYTFRVESDFDLNFGQFLEVSIPGYGEAPISVSNFTDQWLELTIRKVGKLTDQIHDLETGDYLYLRGPYGNGFNFENYRDKNLIIAAGGTGLAPVRSLVEYASNNLEQLSDFEVLAGFKDAGSLLFERDIKRWRQKFDVLLTVDKTCDIWGECVGLITEHIAELHLENIANTEVIVVGPPPMMKYSIIEFQKLGVPDDQIWVSYERKMHCGLGKCGHCKIEDNYVCIDGPVYNYAEVKEIKD*
>W4_20150514_scaffold_700_2 BLAST:sulfite reductase, subunit A(db=KEGG evalue=6.5e-107 bit_score=392.9 identity=58.5)
MGFNFSKNEFNQLLKSLNQDYQIYAPVRKKNKDSFSANDLITYDLVKSLEEIELKSKSKYSAKEIVFPIRETLFHFVEGEQVMASEEDEKYIIFLRPCDRNAFKRLDKIFLENGPEEDIYYKRLREKVKFFVIECTEGFDSCFCVSMDSNTVESRDYAAFLRFEGNGVSCEVNDQELKAEFSAQAEEIDFEPQFIEKNKIEVNLPDRGKLTNEVFEHQLWTEYSQRCIACGRCNTSCPTCSCFTVKDILYDENKKSGERFRRWAGCHIDGFTEMAGGHNFREEYGDRMRYKTMHKIYDFAERFDFN
>W4_20141010_scaffold_512_3 RBH:fumarate reductase/succinate dehydrogenase flavoprotein domain-containing protein; K00394 adenylylsulfate reductase, subunit A [EC:1.8.99.2](db=KEGG)
MEKKIIKTDLLVIGGGAAGSYAAVTARREDPELNVTVIEKAHIERSGCLAAGINAINAYLNPGETPESYLHYVKNDSYGLVRDDLVYSIGRGLNKVTREVEDWGLKILKDEDGNYLKRSSRSIKIEGENFKEILADEVERSGVRVLNKTAALNYIKKDGRVCGAFALNLREDRFYVIKAKAVICATGGAAGIYEPNNSGRAKHKMWYPPFNTGAGYAMGIRAGAEMTTFEMRFVALRVKDVIAPTGSFAFAGGRQVNQQGEEYLKKYSRITTAMRLYATVRENKEGRGPCYLDLGHLEADKKEKLAESLLGMCPGVVLKWEDNQQEFSELKVEIEGTEPYIVGGHCQSGYWIGLDRSTTLPGLF
>W4_20141011_scaffold_1006_1 RBH:fumarate reductase/succinate dehydrogenase flavoprotein domain-containing protein; K00394 adenylylsulfate reductase, subunit A [EC:1.8.99.2](db=KEGG)
MEKKIIKTDLLVIGGGAAGSYAAVTARREDPELNVTVIEKAHIERSGCLAAGINAINAYLNPGETPESYLHYVKNDSYGLVRDDLVYSIGRGLNKVTREVEDWGLKILKDEDGNYLKRSSRSIKIEGENFKEILADEVERSGVRVLNKTAALNYIKKDGRVCGAFALNLREDRFYVIKAKAVICATGGAAGIYEPNNSGRAKHKMWYPPFNTGAGYAMGIRAGAEMTTFEMRFVALRVKDVIAPTGSFAFAGGRQVNQQGEEYLKKYSRITTAMRLYATVRENKEGRGPCYLDLGHLEADKKEKLAESLLGMCPGVVLKWEDNQQEFSELKVEIEGTEPYIVGGHCQSGYWIGLDRSTTLPGLFAAGDVAGGAPKKYVTGAFVEGEIAAKSAVREIKELPQNFLDINISELITNEYQRVKTVLDNPEGAAASRLEEKLQQIMENYAGGRSQYYELEASKLKQARSKLK
>W4_20141012_scaffold_173_5 RBH:fumarate reductase/succinate dehydrogenase flavoprotein domain-containing protein; K00394 adenylylsulfate reductase, subunit A [EC:1.8.99.2](db=KEGG)
MEKKIIKTDLLVIGGGAAGSYAAVTARREDPELNVTVIEKAHIERSGCLAAGINAINAYLNPGETPESYLHYVKNDSYGLVRDDLVYSIGRGLNKVTREVEDWGLKILKDEDGNYLKRSSRSIKIEGENFKEILADEVERSGVRVLNKTAALNYIKKDGRVCGAFALNLREDRFYVIKAKAVICATGGAAGIYEPNNSGRAKHKMWYPPFNTGAGYAMGIRAGAEMTTFEMRFVALRVKDVIAPTGSFAFAGGRQVNQQGEEYLKKYSRITTAMRLYATVRENKEGRGPCYLDLGHLEADKKEKLAESLLGMCPGVVLKWEDNQQEFSELKVEIEGTEPYIVGGHCQSGYWIGLDRSTTLPGLFAAGDVAGGAPKKYVTGAFVEGEIAAKSAVREIKELPQNFLDINISELITNEYQRVKTVLDNPEGAAASRLEEKLQQIMENYAGGRSQYYELEASKLKQARSKLKELKAESRNLKADSLRDFLAVQELLERIDVAEVLIEHLLYREETRWPAYQSRLDFPQRKKEWRKFVNSRRSPVTGKIEIIEREYKSLEEYSSFADRSQEDFYLEYNL*
>W4_20141018_scaffold_865_5 RBH:fumarate reductase/succinate dehydrogenase flavoprotein domain-containing protein; K00394 adenylylsulfate reductase, subunit A [EC:1.8.99.2](db=KEGG)
MEKKIIKTDLLVIGGGAAGSYAAVTARREDPELNVTVIEKAHIERSGCLAAGINAINAYLNPGETPESYLHYVKNDSYGLVRDDLVYSIGRGLNKVTREVEDWGLKILKDEDGNYLKRSSRSIKIEGENFKEILADEVERSGVRVLNKTAALNYIKKDGRVCGAFALNLREDRFYVIKAKAVICATGGAAGIYEPNNSGRAKHKMWYPPFNTGAGYAMGIRAGAEMTTFEMRFVALRVKDVIAPTGSFAFAGGRQVNQQGEEYLKKYSRITTAMRLYATVRENKEGRGPCYLDLGHLEADKKEKLAESLLGMCPGVVLKWEDNQQEFSELKVEIEGTEPYIVGGHCQSGYWIGLDRSTTLPGLFAAGDVAGGAPKKYVTGAFVEGEIAAKSAVREIKELPQNFLDINISELITNEYQRVKTVLDNPEGAAASRLEEKLQQIMENYAGGRSQYYELEASKLKQARSKLKELKAESRNLKADSLRDFLAVQELLERIDVAEVLIEHLLYREETRWPAYQSRLDFPQRKKEWRKFVNSRRSPVTGKIEIIEREYKSLEEYSSFADRSQEDFYLEYNL*
>W4_20141020_scaffold_236_3 RBH:fumarate reductase/succinate dehydrogenase flavoprotein domain-containing protein; K00394 adenylylsulfate reductase, subunit A [EC:1.8.99.2](db=KEGG)
MEKKIIKTDLLVIGGGAAGSYAAVTARREDPELNVTVIEKAHIERSGCLAAGINAINAYLNPGETPESYLHYVKNDSYGLVRDDLVYSIGRGLNKVTREVEDWGLKILKDEDGNYLKRSSRSIKIEGENFKEILADEVERSGVRVLNKTAALNYIKKDGRVCGAFALNLREDRFYVIKAKAVICATGGAAGIYEPNNSGRAKHKMWYPPFNTGAGYAMGIRAGAEMTTFEMRFVALRVKDVIAPTGSFAFAGGRQVNQQGEEYLKKYSRITTAMRLYATVRENKEGRGPCYLDLGHLEADKKEKLAESLLGMCPGVVLKWEDNQQEFSELKVEIEGTEPYIVGGHCQSGYWIGLDRSTTLPGLFAAGDVAGGAPKKYVTGAFVEGEIAAKSAVREIKELPQNFLDINISELITNEYQRVKTVLDNPEGAAASRLEEKLQQIMENYAGGRSQYYELEASKLKQARSKLKELKAESRNLKADSLRDFLAVQELLERIDVAEVLIEHLLYREETRWPAYQSRLDFPQRKKEWRKFVNSRRSPVTGKIEIIEREYKSLEEYSSFADRSQEDFYLEYNL*
>W4_20141022_scaffold_1214_3 RBH:fumarate reductase/succinate dehydrogenase flavoprotein domain-containing protein; K00394 adenylylsulfate reductase, subunit A [EC:1.8.99.2](db=KEGG)
MEKKIIKTDLLVIGGGAAGSYAAVTARREDPELNVTVIEKAHIERSGCLAAGINAINAYLNPGETPESYLHYVKNDSYGLVRDDLVYSIGRGLNKVTREVEDWGLKILKDEDGNYLKRSSRSIKIEGENFKEILADEVERSGVRVLNKTAALNYIKKDGRVCGAFALNLREDRFYVIKAKAVICATGGAAGIYEPNNSGRAKHKMWYPPFNTGAGYAMGIRAGAEMTTFEMRFVALRVKDVIAPTGSFAFAGGRQVNQQGEEYLKKYSRITTAMRLYATVRENKEGRGPCYLDLGHLEADKKEKLAESLLGMCPGVVLKWEDNQQEFSELKVEIEGTEPYIVGGHCQSGYWIGLDRSTTLPGLFAAGDVAGGAPKKYVTGAFVEGEIAAKSAVREIKELPQNFLDINISELITNEYQRVKTVLDNPEGAAASRLEEKLQQIMENYAGGRSQYYELEASKLKQARSKLKELKAESRNLKADSLRDFLAVQELLERIDVAEVLIEHLLYREETRWPAYQSRLDFPQRKKEWRKFVNSRRSPVTGKIEIIEREYKSLEEYSSFADRSQEDFYLEYNL*
>W4_20141105_scaffold_143_16 RBH:fumarate reductase/succinate dehydrogenase flavoprotein domain-containing protein; K00394 adenylylsulfate reductase, subunit A [EC:1.8.99.2](db=KEGG)
MEKKIIKTDLLVIGGGAAGSYAAVTARREDPELNVTVIEKAHIERSGCLAAGINAINAYLNPGETPESYLHYVKNDSYGLVRDDLVYSIGRGLNKVTREVEDWGLKILKDEDGNYLKRSSRSIKIEGENFKEILADEVERSGVRVLNKTAALNYIKKDGRVCGAFALNLREDRFYVIKAKAVICATGGAAGIYEPNNSGRAKHKMWYPPFNTGAGYAMGIRAGAEMTTFEMRFVALRVKDVIAPTGSFAFAGGRQVNQQGEEYLKKYSRITTAMRLYATVRENKEGRGPCYLDLGHLEADKKEKLAESLLGMCPGVVLKWEDNQQEFSELKVEIEGTEPYIVGGHCQSGYWIGLDRSTTLPGLFAAGDVAGGAPKKYVTGAFVEGEIAAKSAVREIKELPQNFLDINISELITNEYQRVKTVLDNPEGAAASRLEEKLQQIMENYAGGRSQYYELEASKLKQARSKLKELKAESRNLKADSLRDFLAVQELLERIDVAEVLIEHLLYREETRWPAYQSRLDFPQRKKEWRKFVNSRRSPVTGKIEIIEREYKSLEEYSSFADRSQEDFYLEYNL*
>W4_20141119_scaffold_194_4 RBH:fumarate reductase/succinate dehydrogenase flavoprotein domain-containing protein; K00394 adenylylsulfate reductase, subunit A [EC:1.8.99.2](db=KEGG)
MEKKIIKTDLLVIGGGAAGSYAAVTARREDPELNVTVIEKAHIERSGCLAAGINAINAYLNPGETPESYLHYVKNDSYGLVRDDLVYSIGRGLNKVTREVEDWGLKILKDEDGNYLKRSSRSIKIEGENFKEILADEVERSGVRVLNKTAALNYIKKDGRVCGAFALNLREDRFYVIKAKAVICATGGAAGIYEPNNSGRAKHKMWYPPFNTGAGYAMGIRAGAEMTTFEMRFVALRVKDVIAPTGSFAFAGGRQVNQQGEEYLKKYSRITTAMRLYATVRENKEGRGPCYLDLGHLEADKKEKLAESLLGMCPGVVLKWEDNQQEFSELKVEIEGTEPYIVGGHCQSGYWIGLDRSTTLPGLFAAGDVAGGAPKKYVTGAFVEGEIAAKSAVREIKELPQNFLDINISELITNEYQRVKTVLDNPEGAAASRLEEKLQQIMENYAGGRSQYYELEASKLKQARSKLKELKAESRNLKADSLRDFLAVQELLERIDVAEVLIEHLLYREETRWPAYQSRLDFPQRKKEWRKFVNSRRSPVTGKIEIIEREYKSLEEYSSFADRSQEDFYLEYNL*
>W4_20141203_scaffold_34_38 RBH:succinate dehydrogenase/fumarate reductase flavoprotein subunit(db=KEGG)
MEKELDIEIIKKETDLLIIGGGAAGIFAAVKAKEMKPECEVTIMEKSNIKWSGCLAAGINAINAYITPDETPESFLEYVKNDNNGVVRDDLVYTIAQQLNQVTEEVERWGLPIKKDENDNYLARSRRSIEINGDEFKPILANRVEEEDVEILNRVVATNYLVENGEVYGAFGFSIRENRFYVIRAKAVICATGGASGIYKPNNEGGAKHKTWYPPFNAGAGYAMGVRAGAEMTSFEMRFIALRVKDVIAPTGTLALGADANQINAYGENYLKDYDRITTPIRLQATLRENKLGRGPCYLDVSHLDEEGCEGLRKKFLNMSPSIVLQWADREVEPNEEPIEITGSEPYIVGGHGQAGYWIGVDRSTTLKGLYAAGDVAGGAPKKYVTGAFVEGKIAVENALKLIKERSEKKVDERFIWQEFQRVYEPLQQPGILKPQELEIRLQKVMDEYAGGISSGYQVNRKKLLIAKKRLKQIEADVERLKVENLHQLMAAHEVVDRILIAKVVVAHLLHRKETRWPVYQANLDFPEQNNQEWFKFVNSVYDSKREKVLIKERKCHDLEEVGVQYECAY*
>W4_20141203_scaffold_255_3 BLAST:fumarate reductase/succinate dehydrogenase flavoprotein domain-containing protein; K00394 adenylylsulfate reductase, subunit A [EC:1.8.99.2](db=KEGG evalue=1.5e-176 bit_score=625.2 identity=55.1)
MEKKIIKTDLLVIGGGAAGSYAAVTARREDPELNVTVIEKAHIERSGCLAAGINAINAYLNPGETPESYLHYVKNDSYGLVRDDLVYSIGRGLNKVTREVEDWGLKILKDEDGNYLKRSSRSIKIEGENFKEILADEVERSGVRVLNKTAALNYIKKDGRVCGAFALNLREDRFYVIKAKAVICATGGAAGIYEPNNSGRAKHKMWYPPFNTGAGYAMGIRAGAEMTTFEMRFVALRVKDVIAPTGSFAFAGGRQVNQQGEEYLKKYSRITTAMRLYATVRENKEGRGPCYLDLGHLEADKKEKLAESLLGMCPGVVLKWEDNQQEFSELKVEIEGTEPYIVGGHCQSGYWIGLDRSTTLPGLFAAGDVAGGAPKKYVTGAFVEGEIAAKSAVREIKELPQNFLDINISELITNEYQRVKTVLDNPEGAAASRLEEKLQQIMENYAGGRSQYYELEASKLKQARSKLKELKAESRNLKADSLRDFLAVQELLERIDVAEVLIEHLLYREETRWPAYQSRLDFPQRKKEWRKFVNSRRSPVTGKIEIIEREYKSLEEYSSFADRSQEDFYLEYNL*
>W4_20141217_scaffold_36_34 RBH:succinate dehydrogenase/fumarate reductase flavoprotein subunit(db=KEGG)
MEKELDIEIIKKETDLLIIGGGAAGIFAAVKAKEMKPECEVTIMEKSNIKWSGCLAAGINAINAYITPDETPESFLEYVKNDNNGVVRDDLVYTIAQQLNQVTEEVERWGLPIKKDENDNYLARSRRSIEINGDEFKPILANRVEEEDVEILNRVVATNYLVENGEVYGAFGFSIRENRFYVIRAKAVICATGGASGIYKPNNEGGAKHKTWYPPFNAGAGYAMGVRAGAEMTSFEMRFIALRVKDVIAPTGTLALGADANQINAYGENYLKDYDRITTPIRLQATLRENKLGRGPCYLDVSHLDEEGCEGLRKKFLNMSPSIVLQWADREVEPNEEPIEITGSEPYIVGGHGQAGYWIGVDRSTTLKGLYAAGDVAGGAPKKYVTGAFVEGKIAVENALKLIKERSEKKVDERFIWQEFQRVYEPLQQPGILKPQELEIRLQKVMDEYAGGISSGYQVNRKKLLIAKKRLKQIEADVERLKVENLHQLMAAHEVVDRILIAKVVVAHLLHRKETRWPVYQANLDFPEQNNQEWFKFVNSVYDSKREKVLIKERKCHDLEEVGVQYECAY*
>W4_20141217_scaffold_269_5 BLAST:fumarate reductase/succinate dehydrogenase flavoprotein domain-containing protein; K00394 adenylylsulfate reductase, subunit A [EC:1.8.99.2](db=KEGG evalue=1.5e-176 bit_score=625.2 identity=55.1)
MEKKIIKTDLLVIGGGAAGSYAAVTARREDPELNVTVIEKAHIERSGCLAAGINAINAYLNPGETPESYLHYVKNDSYGLVRDDLVYSIGRGLNKVTREVEDWGLKILKDEDGNYLKRSSRSIKIEGENFKEILADEVERSGVRVLNKTAALNYIKKDGRVCGAFALNLREDRFYVIKAKAVICATGGAAGIYEPNNSGRAKHKMWYPPFNTGAGYAMGIRAGAEMTTFEMRFVALRVKDVIAPTGSFAFAGGRQVNQQGEEYLKKYSRITTAMRLYATVRENKEGRGPCYLDLGHLEADKKEKLAESLLGMCPGVVLKWEDNQQEFSELKVEIEGTEPYIVGGHCQSGYWIGLDRSTTLPGLFAAGDVAGGAPKKYVTGAFVEGEIAAKSAVREIKELPQNFLDINISELITNEYQRVKTVLDNPEGAAASRLEEKLQQIMENYAGGRSQYYELEASKLKQARSKLKELKAESRNLKADSLRDFLAVQELLERIDVAEVLIEHLLYREETRWPAYQSRLDFPQRKKEWRKFVNSRRSPVTGKIEIIEREYKSLEEYSSFADRSQEDFYLEYNL*
>W4_20150107_scaffold_250_6 RBH:fumarate reductase/succinate dehydrogenase flavoprotein domain-containing protein; K00394 adenylylsulfate reductase, subunit A [EC:1.8.99.2](db=KEGG)
MEKKIIKTDLLVIGGGAAGSYAAVTARREDPELNVTVIEKAHIERSGCLAAGINAINAYLNPGETPESYLHYVKNDSYGLVRDDLVYSIGRGLNKVTREVEDWGLKILKDEDGNYLKRSSRSIKIEGENFKEILADEVERSGVRVLNKTAALNYIKKDGRVCGAFALNLREDRFYVIKAKAVICATGGAAGIYEPNNSGRAKHKMWYPPFNTGAGYAMGIRAGAEMTTFEMRFVALRVKDVIAPTGSFAFAGGRQVNQQGEEYLKKYSRITTAMRLYATVRENKEGRGPCYLDLGHLEADKKEKLAESLLGMCPGVVLKWEDNQQEFSELKVEIEGTEPYIVGGHCQSGYWIGLDRSTTLPGLFAAGDVAGGAPKKYVTGAFVEGEIAAKSAVREIKELPQNFLDINISELITNEYQRVKTVLDNPEGAAASRLEEKLQQIMENYAGGRSQYYELEASKLKQARSKLKELKAESRNLKADSLRDFLAVQELLERIDVAEVLIEHLLYREETRWPAYQSRLDFPQRKKEWRKFVNSRRSPVTGKIEIIEREYKSLEEYSSFADRSQEDFYLEYNL*
>W4_20150205_scaffold_208_5 BLAST:fumarate reductase/succinate dehydrogenase flavoprotein domain-containing protein; K00394 adenylylsulfate reductase, subunit A [EC:1.8.99.2](db=KEGG evalue=1.5e-176 bit_score=625.2 identity=55.1)
MEKKIIKTDLLVIGGGAAGSYAAVTARREDPELNVTVIEKAHIERSGCLAAGINAINAYLNPGETPESYLHYVKNDSYGLVRDDLVYSIGRGLNKVTREVEDWGLKILKDEDGNYLKRSSRSIKIEGENFKEILADEVERSGVRVLNKTAALNYIKKDGRVCGAFALNLREDRFYVIKAKAVICATGGAAGIYEPNNSGRAKHKMWYPPFNTGAGYAMGIRAGAEMTTFEMRFVALRVKDVIAPTGSFAFAGGRQVNQQGEEYLKKYSRITTAMRLYATVRENKEGRGPCYLDLGHLEADKKEKLAESLLGMCPGVVLKWEDNQQEFSELKVEIEGTEPYIVGGHCQSGYWIGLDRSTTLPGLFAAGDVAGGAPKKYVTGAFVEGEIAAKSAVREIKELPQNFLDINISELITNEYQRVKTVLDNPEGAAASRLEEKLQQIMENYAGGRSQYYELEASKLKQARSKLKELKAESRNLKADSLRDFLAVQELLERIDVAEVLIEHLLYREETRWPAYQSRLDFPQRKKEWRKFVNSRRSPVTGKIEIIEREYKSLEEYSSFADRSQEDFYLEYNL*
>W4_20150205_scaffold_356_7 RBH:succinate dehydrogenase/fumarate reductase flavoprotein subunit(db=KEGG)
IKWSGCLAAGINAINAYITPDETPESFLEYVKNDNNGVVRDDLVYTIAQQLNQVTEEVERWGLPIKKDENDNYLARSRRSIEINGDEFKPILANRVEEEDVEILNRVVATNYLVENGEVYGAFGFSIRENRFYVIRAKAVICATGGASGIYKPNNEGGAKHKTWYPPFNAGAGYAMGVRAGAEMTSFEMRFIALRVKDVIAPTGTLALGADANQINAYGENYLKDYDRITTPIRLQATLRENKLGRGPCYLDVSHLDEEGCEGLRKKFLNMSPSIVLQWADREVEPNEEPIEITGSEPYIVGGHGQAGYWIGVDRSTTLKGLYAAGDVAGGAPKKYVTGAFVEGKIAVENALKLIKERSEKKVDERFIWQEFQRVYEPLQQPGILKPQELEIRLQKVMDEYAGGISSGYQVNRKKLLIAKKRLKQIEADVERLKVENLHQLMAAHEVVDRILIAKVVVAHLLHRKETRWPVYQANLDFPEQNNQEWFKFVNSVYDSKREKVLIKERKCHDLEEVGVQYECAY*
>W4_20150514_scaffold_172_5 RBH:fumarate reductase/succinate dehydrogenase flavoprotein domain-containing protein; K00394 adenylylsulfate reductase, subunit A [EC:1.8.99.2](db=KEGG)
MEKKIIKTDLLVIGGGAAGSYAAVTARREDPELNVTVIEKAHIERSGCLAAGINAINAYLNPGETPESYLHYVKNDSYGLVRDDLVYSIGRGLNKVTREVEDWGLKILKDEDGNYLKRSSRSIKIEGENFKEILADEVERSGVRVLNKTAALNYIKKDGRVCGAFALNLREDRFYVIKAKAVICATGGAAGIYEPNNSGRAKHKMWYPPFNTGAGYAMGIRAGAEMTTFEMRFVALRVKDVIAPTGSFAFAGGRQVNQQGEEYLKKYSRITTAMRLYATVRENKEGRGPCYLDLGHLEADKKEKLAESLLGMCPGVVLKWEDNQQEFSELKVEIEGTEPYIVGGHCQSGYWIGLDRSTTLPGLFAAGDVAGGAPKKYVTGAFVEGEIAAKSAVREIKELPQNFLDINISELITNEYQRVKTVLDNPEGAAASRLEEKLQQIMENYAGGRSQYYELEASKLKQARSKLKELKAESRNLKADSLRDFLAVQELLERIDVAEVLIEHLLYREETRWPAYQSRLDFPQRKKEWRKFVNSRRSPVTGKIEIIEREYKSLEEYSSFADRSQEDFYLEYNL*
